# Supplementary material for: Sequence Diversity in Coding Regions of Candidate Genes in the Glycoalkaloid Biosynthetic Pathway of Wild Potato Species
Source: G3 (Bethesda). 2013 Sep 1;3(9):1467–79. doi: 10.1534/g3.113.007146 (PMC3755908; doi:10.1534/g3.113.007146)
Supplement: Supporting Information [file supp_g3.113.007146_TableS1.xlsx]

## Sheet: All Data
Table S1 Raw data from whole genome SNP genotyping with SolCAP 8303 Illumina Infinium potato SNP chip for 12 accessions
SNP_ID	cmm#7	spl#16	cmm#26	sto#40	dms#54	spg#55	sto#61	spg#74	dms#78	spl#81	C80-1-4	DH OT-B N-B P5/AR2
solcap_snp_c1_1	CC	CC	CC	CC	CC	CC	CC	CC	CC	CC	CC	TC
solcap_snp_c1_1000	TT	TT	TT	TC	TC	TT	TC	TT	TC	TT	TT	CC
solcap_snp_c1_10000	GG	AG	GG	AG	AG	GG	AG	GG	AG	GG	GG	AG
solcap_snp_c1_10001	TT	TA	TT	TT	TA	AA	TT	AA	TA	TA	TT	TA
solcap_snp_c1_10011	GG	GG	GG	GG	GG	GG	GG	GG	GG	GG	GG	AG
solcap_snp_c1_10012	TT	TC	TT	TT	TC	TT	TT	TT	TC	TT	TT	TC
solcap_snp_c1_10013	AA	AG	AA	AA	AG	AA	AA	AA	AG	AA	AA	AG
solcap_snp_c1_10020	CC	CC	CC	CC	CC	CC	CC	CC	CC	CC	CC	CC
solcap_snp_c1_10031	CC	CC	CC	CC	TC	CC	CC	CC	TC	CC	CC	TC
solcap_snp_c1_10042	CC	CC	CC	CC	TC	CC	CC	CC	TC	CC	CC	CC
solcap_snp_c1_10050	CC	CC	CC	CC	CC	CC	CC	CC	CC	CC	CC	CC
solcap_snp_c1_10054	TT	TT	TT	TT	TT	TT	TT	TT	TT	TT	TT	TT
solcap_snp_c1_10069	AA	AG	AA	AG	AG	GG	AG	GG	AG	AG	AA	AA
solcap_snp_c1_10109	CC	TC	CC	CC	CC	CC	CC	CC	CC	CC	CC	TT
solcap_snp_c1_10130	--	--	--	CC	CC	--	CC	--	CC	--	CC	TT
solcap_snp_c1_10139	--	--	--	--	--	--	--	--	--	--	--	TG
solcap_snp_c1_10144	TT	TT	TT	TT	TT	TT	TT	TT	TT	TT	TT	TT
solcap_snp_c1_10157	--	TT	--	TG	TG	TT	TG	TT	TG	TT	GG	GG
solcap_snp_c1_10167	GG	AA	GG	GG	AG	--	GG	AG	AG	AA	AA	AA
solcap_snp_c1_10168	AA	AA	--	--	AA	AA	--	--	AA	AA	AG	--
solcap_snp_c1_10169	GG	GG	GG	GG	GG	AA	GG	AG	GG	GG	AA	--
solcap_snp_c1_10178	GG	AA	GG	AA	AA	AA	AA	AA	AA	AA	AA	GG
solcap_snp_c1_10179	CC	CC	CC	CC	CC	CC	CC	CC	CC	CC	CC	CC
solcap_snp_c1_10180	AA	AA	AA	--	AG	--	--	AA	AG	AA	GG	--
solcap_snp_c1_10181	CC	CC	CC	CC	TC	CC	CC	CC	TC	CC	CC	CC
solcap_snp_c1_1019	TT	TT	TT	TT	TT	TT	TT	TT	TT	TT	TT	TT
solcap_snp_c1_10196	AA	GG	AA	AG	AG	GG	AG	GG	AG	GG	GG	GG
solcap_snp_c1_1020	GG	GG	GG	GG	GG	GG	GG	GG	GG	GG	--	AA
solcap_snp_c1_10202	AA	AA	AA	AA	AA	AA	AA	AA	AA	AA	AA	AA
solcap_snp_c1_1023	CC	CC	CC	CC	CC	CC	CC	CC	CC	CC	CC	CC
solcap_snp_c1_10249	AG	AG	AG	AG	AG	AG	AG	AG	AG	AG	AG	AA
solcap_snp_c1_10250	--	GG	GG	--	GG	GG	--	GG	GG	--	GG	CC
solcap_snp_c1_10252	AA	AA	AA	AG	AG	AA	AG	AA	AG	AA	AA	AA
solcap_snp_c1_10253	AA	CC	AA	AC	AC	AA	AC	AA	AC	AA	AA	AA
solcap_snp_c1_10255	AA	GG	AA	AG	AG	AA	AG	AA	AG	AA	AA	GG
solcap_snp_c1_10256	--	TT	--	TC	--	TT	TC	TT	--	TT	--	CC
solcap_snp_c1_10269	CC	CC	CC	CC	CC	CC	CC	CC	CC	CC	CC	CC
solcap_snp_c1_10270	AA	AA	AA	AA	AA	AA	AA	AA	AA	AA	AA	AA
solcap_snp_c1_1029	TT	TT	TT	TC	TT	TT	TC	TT	TT	TT	TT	TT
solcap_snp_c1_10295	TT	TT	TT	TT	TT	TT	TT	TT	TT	TT	TT	TT
solcap_snp_c1_10297	TT	TT	TT	TT	TT	TT	TT	TT	TT	TT	TT	TT
solcap_snp_c1_10315	GG	GG	GG	GG	GG	GG	GG	GG	GG	GG	GG	GG
solcap_snp_c1_10351	GG	--	GG	GG	GG	GG	GG	GG	GG	GG	GG	GG
solcap_snp_c1_10354	AA	AA	--	--	AA	--	AA	--	--	--	AA	AA
solcap_snp_c1_10358	TT	TT	TT	TT	TT	TT	TT	TT	TT	TT	--	TT
solcap_snp_c1_10369	--	--	--	--	--	--	--	--	--	--	--	CC
solcap_snp_c1_10384	GG	GG	GG	GG	GG	GG	GG	GG	GG	GG	GG	AA
solcap_snp_c1_10390	CC	CC	CC	CC	CC	CC	CC	CC	CC	CC	CC	CC
solcap_snp_c1_10391	CC	CC	CC	CC	CC	CC	CC	CC	CC	CC	CC	CC
solcap_snp_c1_10397	AA	AA	AA	AA	AA	--	AA	--	AA	AA	AA	AA
solcap_snp_c1_10407	AA	AA	AA	AA	AA	AA	AA	AA	AA	AA	CC	AA
solcap_snp_c1_10416	TT	TT	TT	TT	TT	TT	TT	TT	TT	TT	TT	TG
solcap_snp_c1_10424	CC	CC	CC	TC	TC	CC	TC	CC	TC	CC	CC	CC
solcap_snp_c1_10425	--	GG	GG	GG	GG	GG	GG	GG	GG	GG	GG	GG
solcap_snp_c1_10428	GG	GG	GG	GG	GG	GG	GG	GG	GG	GG	GG	GG
solcap_snp_c1_10435	GG	GG	GG	GG	GG	GG	GG	GG	GG	GG	GG	GG
solcap_snp_c1_10441	GG	GG	GG	AG	AG	GG	AG	GG	AG	GG	GG	AG
solcap_snp_c1_10457	GG	GG	GG	GG	GG	GG	GG	GG	GG	GG	GG	AG
solcap_snp_c1_10461	AA	AA	AA	AA	AA	AA	AA	AA	AA	AA	GG	AG
solcap_snp_c1_10467	GG	GG	GG	GG	GG	GG	GG	GG	GG	GG	GG	GG
solcap_snp_c1_10471	AA	AA	AA	AA	AA	AA	AA	AA	AA	AA	AA	AA
solcap_snp_c1_10477	--	TT	TT	TT	TT	TT	TT	TT	TT	TT	TT	TT
solcap_snp_c1_10478	AA	AA	AA	AA	AA	AA	AA	AA	AA	AA	AA	AA
solcap_snp_c1_10479	GG	GG	GG	GG	GG	GG	GG	GG	GG	GG	GG	AG
solcap_snp_c1_10480	AA	AA	AA	AA	--	AA	AA	AA	--	AA	AA	AA
solcap_snp_c1_10491	GG	AG	GG	AG	AA	AA	AG	AA	AA	AA	AA	GG
solcap_snp_c1_10492	TT	TT	TT	TT	TT	TT	TT	TT	TT	TT	TT	CC
solcap_snp_c1_10493	AA	AA	--	AA	AA	AA	AA	AA	AA	AA	AA	AC
solcap_snp_c1_10494	GG	GG	GG	GG	AG	GG	GG	GG	AG	GG	GG	AG
solcap_snp_c1_10496	TT	TT	TT	TT	TT	TT	TT	TT	TT	TT	TC	TT
solcap_snp_c1_1051	GG	GG	GG	GG	GG	--	GG	GG	GG	GG	GG	CC
solcap_snp_c1_10510	AA	AA	AA	AA	AC	AA	AA	AA	AC	AA	CC	AA
solcap_snp_c1_10514	GG	GG	GG	GG	GG	GG	GG	GG	GG	GG	GG	GG
solcap_snp_c1_10519	AA	AA	AA	AA	AA	AA	AA	AA	AA	AA	AA	AA
solcap_snp_c1_1052	AA	AA	AA	AA	AA	--	AA	AA	AA	AA	AA	TT
solcap_snp_c1_10528	GG	GG	GG	--	GG	GG	--	GG	GG	GG	GG	GG
solcap_snp_c1_10529	CC	CC	CC	CC	CC	CC	CC	CC	CC	CC	CC	CC
solcap_snp_c1_1053	GG	GG	GG	GG	GG	GG	GG	GG	GG	GG	GG	GG
solcap_snp_c1_10539	TG	GG	GG	GG	GG	GG	GG	GG	GG	GG	GG	GG
solcap_snp_c1_10555	CC	CC	CC	CC	CC	CC	CC	CC	CC	CC	CC	CC
solcap_snp_c1_10560	CC	CC	CC	CC	CC	CC	CC	--	CC	CC	CC	CC
solcap_snp_c1_10569	CC	TC	CC	TC	TC	TC	TC	TC	TC	TC	TC	TT
solcap_snp_c1_10579	GG	GG	GG	GG	GG	GG	GG	GG	GG	GG	GG	AA
solcap_snp_c1_1059	CC	CC	CC	CC	CC	CC	CC	CC	CC	CC	CC	CC
solcap_snp_c1_10590	GG	GG	GG	GG	AG	GG	AG	GG	GG	GG	GG	GG
solcap_snp_c1_10593	AA	AA	AA	AA	AA	AA	AA	AA	AA	AA	AA	AA
solcap_snp_c1_10607	GG	GG	GG	GG	GG	GG	GG	GG	GG	GG	TT	GG
solcap_snp_c1_10646	TT	TT	TT	TT	TT	TT	TT	TT	TT	TT	TT	TT
solcap_snp_c1_10667	GG	GG	GG	GG	GG	GG	GG	GG	GG	GG	GG	GG
solcap_snp_c1_10668	TT	TT	TT	TT	TT	TT	TT	TT	TT	TT	TT	CC
solcap_snp_c1_10669	CC	CC	CC	CC	CC	CC	CC	CC	CC	CC	CC	TT
solcap_snp_c1_10670	CC	CC	CC	CC	CC	CC	CC	CC	CC	CC	CC	TT
solcap_snp_c1_10676	TT	TT	TT	TT	TT	AA	TT	AA	TT	TT	TT	TT
solcap_snp_c1_10677	CC	CC	CC	CC	CC	CC	CC	CC	CC	CC	CC	TT
solcap_snp_c1_10678	CC	CC	CC	CC	CC	CC	CC	CC	CC	CC	CC	CC
solcap_snp_c1_10679	AA	AA	AA	AA	AA	AA	AA	AA	AA	AA	AA	AA
solcap_snp_c1_10711	GG	GG	GG	GG	GG	GG	GG	GG	GG	GG	GG	GG
solcap_snp_c1_10712	TT	TT	TT	TT	TT	TT	TT	TT	TT	TT	TT	TT
solcap_snp_c1_10713	AA	AA	AA	AA	AA	AA	AA	TT	AA	AA	AA	AA
solcap_snp_c1_10714	TT	TT	TT	TT	TT	TT	TT	TT	TT	TT	TT	TT
solcap_snp_c1_10715	AA	AA	AA	AA	AA	AA	AA	AA	AA	AA	AA	AA
solcap_snp_c1_10725	AA	AA	AA	AA	AA	AA	AA	AA	AA	AA	AA	GG
solcap_snp_c1_10737	GG	GG	GG	GG	GG	GG	GG	GG	GG	GG	GG	GG
solcap_snp_c1_10738	TT	TT	TT	TT	TT	TT	TT	TT	TT	TT	CC	TT
solcap_snp_c1_1074	CC	CC	CC	CC	CC	CC	CC	CC	CC	CC	CC	CC
solcap_snp_c1_10743	TT	TT	TT	TC	TC	CC	TC	CC	TC	TT	TT	CC
solcap_snp_c1_10750	CC	CC	CC	CC	CC	CC	CC	CC	CC	CC	CC	TC
solcap_snp_c1_10751	AA	AA	AA	AA	AA	AA	AA	AA	AA	AA	AA	AA
solcap_snp_c1_10761	--	--	--	--	--	--	--	--	--	--	--	--
solcap_snp_c1_10762	CC	CC	CC	CC	CC	CC	CC	CC	CC	CC	CC	CC
solcap_snp_c1_1077	GG	GG	GG	GG	GG	GG	GG	GG	GG	GG	GG	AA
solcap_snp_c1_10777	CC	CC	CC	CC	CC	CC	CC	CC	CC	CC	CC	CC
solcap_snp_c1_10781	AA	AA	AA	AA	AG	AA	AA	AA	AG	AA	AA	GG
solcap_snp_c1_10783	GG	GG	GG	GG	GG	GG	GG	GG	GG	GG	AA	GG
solcap_snp_c1_10788	GG	GG	GG	GG	GG	GG	GG	GG	GG	GG	GG	GG
solcap_snp_c1_108	AA	AA	AA	AA	AA	AA	AA	AA	AA	AA	AA	TA
solcap_snp_c1_10825	GG	AA	GG	--	GG	AA	AG	AA	GG	AA	AA	GG
solcap_snp_c1_10836	CC	CC	CC	CC	CC	TC	CC	TC	CC	CC	CC	TC
solcap_snp_c1_10838	GG	--	GG	AG	AG	AA	AG	AA	AG	AG	AA	AA
solcap_snp_c1_10855	CC	CC	CC	CC	AC	CC	CC	CC	AC	CC	CC	AA
solcap_snp_c1_10858	GG	GG	GG	GG	GG	GG	GG	AA	GG	GG	GG	GG
solcap_snp_c1_10869	AA	GG	AA	AG	AG	GG	AG	AG	AG	GG	AA	AA
solcap_snp_c1_10873	GG	AG	GG	AG	AG	GG	AG	AG	AG	GG	GG	AA
solcap_snp_c1_10879	TT	TT	TT	TT	TT	TT	TT	TT	TT	TT	TT	CC
solcap_snp_c1_10881	AA	AA	AA	AA	AA	AA	AA	AA	AA	AA	AA	AA
solcap_snp_c1_10885	GG	GG	GG	GG	GG	GG	GG	GG	GG	GG	GG	GG
solcap_snp_c1_10900	AA	AA	AA	AA	AA	AA	AA	AG	AA	AA	AA	AA
solcap_snp_c1_10901	AA	AG	AA	AA	AA	AA	AA	AA	AA	AA	AA	AA
solcap_snp_c1_10903	AG	AG	AG	AG	AG	AG	AG	AG	AG	AG	AG	AG
solcap_snp_c1_10915	TT	CC	TT	TC	--	TC	TC	TC	TC	CC	TT	TT
solcap_snp_c1_10918	CC	CC	CC	CC	CC	CC	CC	CC	CC	CC	CC	CC
solcap_snp_c1_10920	AA	AG	AG	AG	AG	--	AG	AG	AG	--	AG	AG
solcap_snp_c1_10921	--	TT	TT	TT	TT	--	TT	TC	TT	--	TT	--
solcap_snp_c1_10924	GG	GG	GG	GG	GG	GG	GG	GG	GG	GG	AA	GG
solcap_snp_c1_1093	CC	--	CC	CC	CC	--	CC	--	CC	--	--	CC
solcap_snp_c1_10930	CC	CC	CC	TC	CC	CC	TC	CC	TC	CC	CC	CC
solcap_snp_c1_10932	GG	GG	GG	GG	GG	TG	GG	GG	GG	GG	GG	TT
solcap_snp_c1_10934	CC	CC	CC	CC	CC	CC	CC	CC	CC	CC	CC	CC
solcap_snp_c1_10935	GG	AG	GG	AG	AG	GG	AG	GG	AG	GG	GG	AA
solcap_snp_c1_10938	--	AG	--	AA	AA	AA	AA	AG	AA	--	AA	AA
solcap_snp_c1_10939	AA	AA	AA	AA	AA	AA	AA	AA	AA	AA	AA	AA
solcap_snp_c1_1094	AA	AA	AA	AA	AA	AA	AA	AA	AA	AA	AA	GG
solcap_snp_c1_10941	CC	CC	CC	CC	CC	CC	CC	CC	CC	CC	CC	CC
solcap_snp_c1_10958	AA	AA	AA	AA	AA	AA	AA	AA	AA	AA	CC	AA
solcap_snp_c1_10974	--	TG	--	--	--	--	--	--	--	--	--	TG
solcap_snp_c1_10975	TT	TT	TT	TT	TT	TT	TT	TT	TT	TT	TT	TC
solcap_snp_c1_11	TT	TT	TT	TT	TT	TT	TT	TT	TT	TT	TT	TT
solcap_snp_c1_110	TT	TT	TT	TT	TT	TT	TT	TT	TT	TT	CC	TT
solcap_snp_c1_11008	GG	AA	GG	GG	AG	GG	GG	GG	AG	AG	GG	GG
solcap_snp_c1_11013	TT	CC	TT	TT	TT	TT	TT	TT	TT	TC	TT	TT
solcap_snp_c1_11023	GG	TT	GG	TG	TG	GG	GG	GG	TG	TT	GG	GG
solcap_snp_c1_11025	CC	CC	CC	CC	CC	CC	CC	CC	CC	CC	CC	TC
solcap_snp_c1_11027	--	--	--	TC	TC	--	TC	--	TC	--	--	TC
solcap_snp_c1_11030	GG	GG	GG	AG	--	GG	AG	GG	AG	GG	GG	AG
solcap_snp_c1_11031	TT	TT	TT	TC	TC	TT	TC	TT	TC	TT	TT	TC
solcap_snp_c1_11033	TT	GG	TT	GG	GG	--	TG	--	GG	GG	--	TG
solcap_snp_c1_11066	CC	CC	CC	CC	CC	CC	CC	CC	CC	CC	TT	CC
solcap_snp_c1_1107	TC	TC	TC	TC	TC	TC	TC	TC	--	TC	TC	TT
solcap_snp_c1_11076	GG	GG	GG	GG	AG	GG	GG	GG	AG	GG	GG	GG
solcap_snp_c1_11078	GG	GG	GG	GG	GG	GG	GG	GG	GG	GG	GG	GG
solcap_snp_c1_11088	GG	GG	GG	GG	GG	GG	GG	GG	--	GG	GG	GG
solcap_snp_c1_11092	CC	CC	CC	CC	CC	CC	CC	CC	CC	CC	CC	CC
solcap_snp_c1_111	AA	AA	AA	AA	AA	AA	AA	AA	AA	AA	AA	AG
solcap_snp_c1_11100	--	CC	CC	CC	CC	CC	CC	CC	CC	CC	CC	CC
solcap_snp_c1_11117	GG	GG	GG	AG	AG	GG	GG	GG	AG	AG	GG	GG
solcap_snp_c1_11120	CC	TT	CC	CC	CC	CC	CC	CC	CC	TC	TT	CC
solcap_snp_c1_11121	TT	TT	TT	TT	TT	TT	TT	TT	TT	TT	TT	TT
solcap_snp_c1_11122	GG	GG	GG	GG	GG	GG	GG	GG	GG	GG	GG	GG
solcap_snp_c1_11123	CC	TT	CC	CC	CC	CC	CC	CC	CC	TC	TT	TT
solcap_snp_c1_11124	AA	AA	AA	AA	AA	AA	AA	AA	AA	AA	AA	AA
solcap_snp_c1_11126	GG	GG	GG	AG	GG	AG	GG	AG	GG	AG	GG	AG
solcap_snp_c1_11135	AA	AA	AA	AA	AA	AA	AA	AA	AA	AA	AA	AA
solcap_snp_c1_11137	--	CC	CC	CC	CC	CC	CC	CC	CC	CC	TT	TT
solcap_snp_c1_11139	--	CC	--	CC	CC	CC	CC	CC	CC	CC	CC	TT
solcap_snp_c1_11144	AA	AA	AA	AA	AA	AA	AA	AA	AA	AA	AA	AA
solcap_snp_c1_11150	TC	TC	TC	CC	CC	TC	CC	TC	CC	CC	CC	TC
solcap_snp_c1_1116	GG	GG	GG	GG	GG	GG	GG	GG	GG	GG	GG	GG
solcap_snp_c1_11196	GG	GG	GG	GG	AG	GG	GG	GG	AG	GG	GG	AA
solcap_snp_c1_112	GG	--	GG	--	AG	--	GG	GG	AG	--	--	GG
solcap_snp_c1_11202	CC	CC	CC	CC	CC	CC	CC	CC	CC	CC	CC	CC
solcap_snp_c1_11206	AG	AG	AG	AA	AG	AA	AA	AA	AG	AA	GG	GG
solcap_snp_c1_11210	--	TT	--	--	--	--	--	--	--	--	--	TT
solcap_snp_c1_11211	AA	AG	AA	AA	AA	AA	AA	AA	AA	AA	AA	AG
solcap_snp_c1_1123	AA	AA	AA	AA	AA	AA	AA	AA	AA	AA	AA	AA
solcap_snp_c1_11237	GG	AG	GG	--	--	AA	--	AA	--	AG	AA	GG
solcap_snp_c1_11239	--	TT	--	TC	TC	TT	TC	TT	TC	TT	TT	CC
solcap_snp_c1_1124	GG	GG	GG	GG	GG	GG	GG	GG	GG	GG	GG	AA
solcap_snp_c1_11242	AA	AA	AA	AA	AA	AA	AA	AA	AA	AA	AA	AG
solcap_snp_c1_11243	TT	--	TT	TT	TT	--	TT	--	TT	--	--	TT
solcap_snp_c1_11246	AA	AA	AA	AA	AA	AA	AA	AA	AA	AA	AA	AG
solcap_snp_c1_11247	CC	--	CC	CC	CC	CC	CC	CC	CC	TT	CC	CC
solcap_snp_c1_1125	AA	AA	AA	AA	AA	AA	AA	AA	AA	AA	AA	AA
solcap_snp_c1_11259	TT	TT	TT	TG	TG	TT	TT	TT	TG	TT	TT	TT
solcap_snp_c1_1126	CC	CC	CC	TC	TC	TT	TC	TT	TC	TT	CC	CC
solcap_snp_c1_11265	CC	TC	CC	CC	TC	CC	CC	CC	TC	CC	CC	CC
solcap_snp_c1_11267	CC	CC	CC	CC	CC	CC	CC	CC	CC	CC	CC	CC
solcap_snp_c1_1127	--	CC	TT	TC	TC	TT	TC	TT	TC	TT	CC	CC
solcap_snp_c1_11275	GG	GG	GG	GG	GG	GG	GG	GG	GG	GG	GG	GG
solcap_snp_c1_11276	AA	GG	AA	AG	AG	GG	AG	GG	AG	GG	GG	GG
solcap_snp_c1_11288	TT	TG	TT	TG	TG	GG	GG	GG	TG	GG	TT	TG
solcap_snp_c1_11290	GG	GG	GG	GG	GG	GG	GG	GG	GG	GG	GG	AG
solcap_snp_c1_11308	CC	CC	CC	CC	CC	CC	CC	CC	CC	CC	TT	TT
solcap_snp_c1_11319	GG	GG	GG	GG	GG	GG	GG	GG	GG	GG	GG	AG
solcap_snp_c1_11329	--	AA	--	AA	AA	AA	AA	AG	AA	AA	--	AG
solcap_snp_c1_11339	CC	CC	CC	CC	CC	CC	CC	CC	CC	CC	CC	TT
solcap_snp_c1_11344	GG	AA	GG	GG	AG	GG	GG	GG	AG	GG	GG	GG
solcap_snp_c1_11350	--	CC	--	CC	TC	TC	--	TT	TC	CC	CC	CC
solcap_snp_c1_11351	--	--	--	TC	TC	CC	TC	CC	TC	--	CC	TC
solcap_snp_c1_11352	GG	GG	GG	GG	GG	GG	GG	GG	GG	GG	GG	TG
solcap_snp_c1_11356	TT	TT	TT	TT	TT	TT	TT	TT	TT	TT	TT	TC
solcap_snp_c1_11362	GG	GG	GG	GG	GG	GG	GG	GG	GG	GG	GG	GG
solcap_snp_c1_11363	GG	GG	GG	GG	TG	GG	GG	GG	TG	GG	GG	TG
solcap_snp_c1_11364	CC	CC	CC	CC	TC	CC	CC	CC	TC	CC	CC	CC
solcap_snp_c1_11365	TT	TT	TT	TC	TT	TT	TC	TT	TT	TT	TT	TT
solcap_snp_c1_11391	GG	GG	GG	GG	GG	GG	GG	GG	GG	GG	GG	TG
solcap_snp_c1_11406	TT	TT	TT	TT	TT	TT	TT	TT	TT	TT	TT	TT
solcap_snp_c1_11418	CC	CC	CC	CC	CC	CC	CC	CC	CC	CC	CC	CC
solcap_snp_c1_11442	TT	TT	TT	TT	TT	CC	TT	CC	TT	TT	TT	TT
solcap_snp_c1_11458	GG	GG	GG	GG	GG	GG	GG	GG	GG	GG	GG	GG
solcap_snp_c1_11459	GG	GG	GG	GG	GG	GG	GG	GG	GG	GG	GG	TG
solcap_snp_c1_11473	GG	GG	GG	--	GG	--	--	--	GG	--	--	GG
solcap_snp_c1_11475	CC	CC	CC	TC	CC	CC	TC	CC	CC	CC	CC	TC
solcap_snp_c1_11479	TT	TT	TT	TT	TT	TT	TT	TT	TT	TT	TT	TT
solcap_snp_c1_11485	GG	GG	GG	GG	GG	GG	GG	GG	GG	GG	GG	GG
solcap_snp_c1_11491	GG	GG	GG	GG	GG	GG	GG	GG	GG	GG	GG	GG
solcap_snp_c1_11494	TC	CC	TC	TC	TC	--	TC	CC	TC	TC	CC	CC
solcap_snp_c1_11495	AA	AA	AA	AA	AA	AA	AA	AA	AA	AA	AA	AA
solcap_snp_c1_11498	--	GG	--	GG	GG	GG	GG	AA	GG	GG	GG	GG
solcap_snp_c1_11499	TT	CC	TT	CC	CC	CC	CC	TT	CC	CC	CC	CC
solcap_snp_c1_11502	CC	CC	CC	CC	CC	CC	CC	CC	CC	CC	CC	CC
solcap_snp_c1_11506	GG	GG	GG	GG	GG	GG	GG	GG	GG	GG	GG	--
solcap_snp_c1_11509	TT	TT	TT	TC	TT	TT	TT	TC	TT	TT	TT	TT
solcap_snp_c1_11517	GG	AA	GG	GG	GG	--	GG	GG	GG	GG	AA	AA
solcap_snp_c1_11519	GG	GG	GG	GG	GG	GG	GG	GG	GG	GG	GG	GG
solcap_snp_c1_11520	CC	CC	CC	CC	CC	CC	CC	CC	CC	CC	TT	CC
solcap_snp_c1_11521	GG	GG	GG	GG	AG	GG	GG	GG	AG	GG	GG	AG
solcap_snp_c1_11523	CC	CC	CC	CC	CC	CC	CC	CC	CC	CC	CC	TC
solcap_snp_c1_11525	AA	AG	AA	AA	AA	AA	AA	AA	AA	GG	AA	AA
solcap_snp_c1_11534	AG	AA	GG	AA	AA	GG	AG	AA	AA	GG	GG	AA
solcap_snp_c1_11535	GG	GG	GG	GG	GG	GG	GG	GG	GG	GG	GG	GG
solcap_snp_c1_11539	AG	AG	AG	AG	AG	AG	AG	AG	AG	AG	AG	AA
solcap_snp_c1_11540	TC	TT	--	TT	TT	--	TT	--	TT	TT	--	CC
solcap_snp_c1_11544	TT	CC	TT	TT	TT	TT	TT	TT	TT	TT	TT	CC
solcap_snp_c1_11546	CC	CC	CC	TC	CC	CC	TC	CC	CC	CC	CC	TT
solcap_snp_c1_11552	GG	GG	GG	GG	GG	GG	GG	AG	GG	GG	GG	GG
solcap_snp_c1_11553	CC	CC	CC	CC	CC	CC	CC	CC	CC	CC	CC	CC
solcap_snp_c1_11554	AA	AA	AA	AA	AA	AA	AA	AA	AA	AA	AA	AA
solcap_snp_c1_11556	AA	AA	AA	AA	AA	AA	AA	AA	AA	AA	AA	AA
solcap_snp_c1_11559	AA	CC	--	CC	CC	CC	CC	CC	CC	CC	CC	CC
solcap_snp_c1_11562	CC	CC	CC	CC	CC	CC	CC	CC	CC	CC	CC	TT
solcap_snp_c1_11572	--	GG	--	GG	GG	GG	GG	AG	GG	GG	AG	GG
solcap_snp_c1_11575	GG	--	GG	--	GG	TT	--	TT	GG	--	GG	GG
solcap_snp_c1_11581	TT	TT	TT	TT	TT	TT	TT	TT	TT	TT	TT	CC
solcap_snp_c1_11596	GG	GG	GG	GG	GG	GG	GG	GG	GG	GG	GG	GG
solcap_snp_c1_11612	AA	AA	AA	AA	AA	AA	AA	AA	AA	AA	AA	AG
solcap_snp_c1_11613	GG	GG	GG	GG	GG	GG	GG	GG	GG	GG	GG	GG
solcap_snp_c1_11626	AA	AA	AA	AA	AA	AA	AA	AA	AA	AA	AA	AG
solcap_snp_c1_1163	TT	TT	TT	TT	TT	TT	TT	TT	TT	TT	TT	TT
solcap_snp_c1_11639	AA	AA	AA	AA	AA	AA	AA	AA	AA	AA	AA	AA
solcap_snp_c1_11644	AA	AA	AA	AG	AA	AA	AG	AA	AA	AA	AA	AG
solcap_snp_c1_11657	TT	TT	TT	TC	TT	CC	TC	CC	TT	--	CC	--
solcap_snp_c1_11667	TC	TT	TC	TC	TC	--	TC	TC	TC	--	TT	TT
solcap_snp_c1_11668	AG	AA	AG	AA	AA	AA	AA	AA	AA	AA	AA	AA
solcap_snp_c1_11670	GG	AG	GG	GG	GG	GG	GG	GG	GG	GG	GG	GG
solcap_snp_c1_11707	AA	AG	AA	AA	AA	AA	AA	AA	AA	AG	AA	AA
solcap_snp_c1_11709	TT	TT	TT	TT	TC	TT	TT	TT	TC	TT	TT	TT
solcap_snp_c1_11710	AA	AA	AA	AG	AG	AA	AG	AA	AG	AA	AA	AA
solcap_snp_c1_11719	AA	AA	AA	GG	GG	AA	GG	AA	GG	AA	AA	GG
solcap_snp_c1_11722	CC	CC	CC	CC	CC	CC	CC	CC	CC	CC	CC	TC
solcap_snp_c1_11723	GG	AG	GG	GG	GG	GG	GG	GG	GG	GG	GG	GG
solcap_snp_c1_11725	AA	GG	AA	AA	AG	AA	AA	AA	AG	AA	AA	AG
solcap_snp_c1_11730	TT	CC	TT	CC	CC	CC	CC	CC	CC	CC	CC	TC
solcap_snp_c1_11750	CC	TC	CC	CC	CC	CC	CC	CC	CC	CC	CC	TC
solcap_snp_c1_11758	CC	CC	CC	CC	CC	CC	CC	CC	CC	CC	CC	CC
solcap_snp_c1_11769	GG	GG	GG	GG	GG	GG	GG	GG	GG	GG	GG	GG
solcap_snp_c1_11773	TG	TG	TG	--	TG	TG	TG	TG	TG	TG	TG	TG
solcap_snp_c1_11777	TT	TT	TT	TT	TT	TT	TT	TT	TT	TT	TT	TT
solcap_snp_c1_11778	TT	TT	TT	TT	TT	TT	TT	TT	TT	TT	TT	TT
solcap_snp_c1_11787	TC	CC	TC	TC	TC	CC	TC	CC	TC	CC	CC	TC
solcap_snp_c1_11791	CC	CC	CC	CC	CC	CC	CC	CC	CC	CC	CC	TC
solcap_snp_c1_11801	GG	GG	GG	GG	GG	GG	GG	GG	GG	GG	GG	AA
solcap_snp_c1_11802	CC	CC	CC	CC	TC	CC	CC	CC	TC	CC	CC	TT
solcap_snp_c1_11804	--	CC	--	CC	TC	CC	CC	CC	TC	CC	CC	TT
solcap_snp_c1_11806	GG	TT	GG	TG	TG	GG	TG	GG	TG	TT	TT	GG
solcap_snp_c1_11807	--	--	TC	--	--	TC	--	TC	--	--	TC	TC
solcap_snp_c1_11810	TC	TC	TC	TC	TC	TT	TC	TC	TC	--	TT	TC
solcap_snp_c1_11815	GG	GG	GG	TG	TG	TG	TG	GG	TT	TT	TT	GG
solcap_snp_c1_11840	GG	AA	GG	GG	AG	GG	GG	GG	AG	GG	GG	GG
solcap_snp_c1_11853	AA	AA	AA	AA	AA	AA	AA	AA	AA	AA	AA	AG
solcap_snp_c1_11866	CC	--	CC	CC	CC	CC	CC	CC	CC	CC	CC	TC
solcap_snp_c1_11867	GG	GG	GG	CC	GC	CC	CC	GC	GC	CC	GG	GG
solcap_snp_c1_11868	AA	AG	AA	AG	AG	AA	AG	AA	AG	AA	AA	GG
solcap_snp_c1_11870	GG	GG	GG	GG	GG	GG	GG	GG	GG	GG	GG	GG
solcap_snp_c1_11892	TT	TT	TT	TT	TT	--	TT	--	TT	TT	TT	TT
solcap_snp_c1_11898	TT	TT	TT	TT	TT	TT	TT	TT	TT	TC	TT	TT
solcap_snp_c1_11900	CC	CC	CC	TC	CC	CC	TC	CC	CC	TT	CC	CC
solcap_snp_c1_11907	TT	TT	TT	TT	TT	TT	TT	TT	TT	TT	TT	TT
solcap_snp_c1_11920	CC	CC	CC	CC	TC	TT	CC	TT	TC	--	CC	TT
solcap_snp_c1_11921	AA	AA	AA	AA	AA	AA	AA	AA	AA	AA	AA	AA
solcap_snp_c1_11922	GG	GG	--	--	GG	--	--	GG	GG	--	AA	GG
solcap_snp_c1_11935	CC	CC	CC	CC	CC	CC	CC	CC	CC	CC	CC	AC
solcap_snp_c1_11937	GG	GG	GG	GG	GG	GG	GG	GG	GG	GG	AA	GG
solcap_snp_c1_11948	TT	TT	TT	TT	TT	TT	TT	TT	TT	TT	TT	CC
solcap_snp_c1_1195	CC	--	CC	--	CC	--	CC	CC	CC	--	--	AA
solcap_snp_c1_11953	AA	AA	AA	AA	AA	AA	AA	AA	AA	AA	GG	AA
solcap_snp_c1_11955	CC	CC	CC	TC	TC	CC	TC	CC	TC	CC	CC	CC
solcap_snp_c1_11972	CC	CC	CC	CC	CC	CC	CC	CC	CC	CC	CC	TT
solcap_snp_c1_11979	CC	CC	CC	CC	TC	CC	CC	CC	TC	CC	CC	TT
solcap_snp_c1_11985	TT	--	TT	TT	TT	TT	TT	TT	TT	--	TT	TT
solcap_snp_c1_11991	GG	GG	GG	GG	AG	GG	GG	GG	AG	GG	GG	GG
solcap_snp_c1_11996	GG	AG	GG	AG	--	GG	AG	AA	--	AA	GG	AA
solcap_snp_c1_11997	TT	TT	TT	TT	TT	TT	TT	--	TT	TT	TT	TT
solcap_snp_c1_11998	TT	TT	TT	TT	TT	TT	TT	TT	TT	TT	TT	TT
solcap_snp_c1_11999	TT	TT	TT	TT	TT	TT	TT	TT	TT	TT	--	TT
solcap_snp_c1_12003	CC	CC	CC	CC	CC	CC	CC	CC	CC	CC	CC	CC
solcap_snp_c1_12005	TT	CC	TT	CC	CC	TT	CC	TT	CC	CC	TT	CC
solcap_snp_c1_12008	TT	TT	TT	TT	TT	TT	TT	TT	TT	TT	TT	TT
solcap_snp_c1_12014	GG	GG	GG	GG	GG	GG	GG	GG	GG	GG	GG	GG
solcap_snp_c1_12015	CC	CC	CC	TT	--	CC	CC	CC	TC	CC	CC	TT
solcap_snp_c1_12016	TT	TT	TT	TT	TT	TT	--	TT	TT	TT	TT	GG
solcap_snp_c1_12021	GG	GG	GG	GG	GG	GG	GG	GG	GG	GG	GG	GG
solcap_snp_c1_12022	AA	AA	AA	AA	AC	CC	AA	CC	AC	AA	CC	AA
solcap_snp_c1_12023	TT	CC	TT	TC	TC	TT	TC	TT	TC	CC	TT	CC
solcap_snp_c1_12024	AG	GG	GG	GG	GG	GG	GG	GG	GG	GG	GG	AA
solcap_snp_c1_12025	TT	CC	TT	TC	TC	TT	TC	TT	TC	CC	TT	CC
solcap_snp_c1_12026	AA	--	AA	AG	AG	--	AG	--	AG	--	--	AA
solcap_snp_c1_12027	CC	CC	CC	CC	CC	CC	CC	CC	CC	CC	CC	CC
solcap_snp_c1_12028	TC	--	--	TC	--	--	--	--	--	--	--	TT
solcap_snp_c1_12030	TT	TT	TT	TT	TT	TT	TT	TT	TT	TT	TT	TT
solcap_snp_c1_12031	CC	CC	CC	CC	CC	CC	CC	CC	CC	CC	CC	CC
solcap_snp_c1_12032	TC	TC	TC	TC	--	TC	--	--	--	TC	TC	TC
solcap_snp_c1_12039	TT	TT	TT	TT	TT	TT	TT	TT	TT	TT	TT	TC
solcap_snp_c1_12051	GG	GG	GG	AA	AG	AA	AG	GG	AG	AG	GG	GG
solcap_snp_c1_12057	AA	AG	AA	AG	AG	AG	AG	AG	AG	GG	AA	AA
solcap_snp_c1_12063	GG	AA	GG	GG	--	AA	GG	AA	--	AG	AA	AG
solcap_snp_c1_12064	AA	AG	AA	AG	AG	AG	AG	AG	AG	GG	AA	AA
solcap_snp_c1_12078	GG	TG	GG	TG	TG	TT	TG	TT	TG	TT	TT	GG
solcap_snp_c1_12080	CC	CC	CC	CC	CC	CC	CC	CC	CC	CC	CC	CC
solcap_snp_c1_12082	CC	CC	CC	CC	CC	CC	CC	CC	CC	CC	CC	AA
solcap_snp_c1_12106	TT	TT	TT	TT	TT	TT	TT	TT	TT	TT	TT	TC
solcap_snp_c1_12108	AA	AG	AA	AG	AG	AA	AG	AA	AG	AG	AA	GG
solcap_snp_c1_12114	GG	AG	GG	AG	AG	AA	AG	AA	AG	GG	AA	AA
solcap_snp_c1_12118	AA	AA	AA	AA	AA	AA	AA	AA	AA	AA	AA	AA
solcap_snp_c1_12131	AA	GG	AA	GG	GG	GG	GG	GG	GG	GG	GG	GG
solcap_snp_c1_12139	--	--	--	--	TT	--	--	--	TT	--	TT	TT
solcap_snp_c1_12152	TT	TT	TT	TT	TT	TT	TT	TT	TT	TT	TT	CC
solcap_snp_c1_12159	TT	TT	TT	TT	TT	TT	TT	TT	TT	TT	TT	TT
solcap_snp_c1_1216	GG	GG	GG	AG	GG	AA	AG	AA	GG	GG	AA	AA
solcap_snp_c1_12160	TT	TT	TT	TT	TT	--	TT	CC	TT	--	TT	TT
solcap_snp_c1_12161	TT	TT	TT	TC	TC	TT	TC	CC	TC	TT	CC	CC
solcap_snp_c1_12162	AA	AA	AA	AG	AG	AA	--	AA	AG	AA	GG	AA
solcap_snp_c1_12166	GG	GG	GG	GG	GG	GG	GG	GG	GG	GG	GG	GG
solcap_snp_c1_12169	CC	TC	CC	TC	TC	CC	TC	CC	TC	TT	TT	CC
solcap_snp_c1_12178	GG	GG	GG	GG	GG	GG	GG	GG	GG	GG	GG	TG
solcap_snp_c1_12179	TC	TC	TT	TC	TC	CC	TC	CC	TC	CC	CC	TC
solcap_snp_c1_1218	AA	GG	AA	GG	--	GG	GG	GG	--	GG	GG	GG
solcap_snp_c1_12180	AA	AA	AA	AA	AA	--	AA	--	AA	AA	--	AA
solcap_snp_c1_12182	TT	TT	TT	TT	TT	TT	TT	TT	TT	TT	--	TT
solcap_snp_c1_12187	GG	AA	GG	AA	AA	--	AA	AA	AA	AA	AA	AA
solcap_snp_c1_12189	--	AT	AT	AT	--	AT	AT	AT	AT	AT	AA	AA
solcap_snp_c1_1219	TT	TT	TT	TT	TT	TT	TT	TT	TT	TT	TT	TT
solcap_snp_c1_12190	AG	AG	AG	--	AG	AG	AG	AG	AG	AG	AG	AG
solcap_snp_c1_12208	--	--	--	--	TC	--	--	--	TC	TT	--	TT
solcap_snp_c1_12220	GG	GG	GG	GG	GG	GG	GG	GG	GG	GG	GG	GG
solcap_snp_c1_12229	CC	CC	CC	CC	CC	CC	CC	CC	CC	CC	CC	AA
solcap_snp_c1_12234	TT	TT	TT	TT	TC	TT	TT	CC	TC	TT	TT	CC
solcap_snp_c1_12236	--	--	--	--	--	--	--	--	GG	--	--	AA
solcap_snp_c1_12251	CC	CC	CC	CC	CC	CC	CC	CC	CC	CC	CC	CC
solcap_snp_c1_12256	CC	CC	CC	CC	CC	CC	CC	CC	CC	CC	CC	CC
solcap_snp_c1_12257	TT	TT	TT	TC	TC	CC	TC	CC	TC	TT	TT	TT
solcap_snp_c1_12264	AA	AA	AA	AA	AA	AA	AA	AA	AA	AA	AA	GG
solcap_snp_c1_12287	TT	TC	TT	TC	TC	TT	--	TT	TC	TT	TT	TT
solcap_snp_c1_12296	TT	GG	TT	GG	GG	GG	--	GG	GG	--	--	GG
solcap_snp_c1_12305	CC	CC	CC	--	CC	CC	CC	CC	CC	CC	--	TT
solcap_snp_c1_12310	CC	CC	CC	CC	CC	CC	CC	CC	CC	CC	CC	CC
solcap_snp_c1_12320	GG	GG	GG	GG	GG	GG	GG	GG	GG	GG	GG	GG
solcap_snp_c1_12329	CC	AA	CC	CC	CC	CC	CC	AC	CC	CC	CC	AA
solcap_snp_c1_12330	GG	GG	GG	GG	GG	GG	GG	GG	GG	GG	GG	GG
solcap_snp_c1_12339	GG	GG	GG	GG	GG	GG	GG	GG	GG	GG	GG	GG
solcap_snp_c1_12345	GG	GG	GG	GG	GG	GG	GG	GG	GG	GG	GG	GG
solcap_snp_c1_12354	GG	GG	GG	GG	GG	GG	GG	GG	GG	GG	GG	GG
solcap_snp_c1_12373	GG	GG	GG	GG	GG	GG	GG	GG	GG	GG	GG	AA
solcap_snp_c1_12375	CC	TC	CC	CC	CC	CC	CC	CC	CC	CC	TT	TT
solcap_snp_c1_12377	GG	GG	GG	GG	GG	GG	GG	GG	GG	GG	GG	AA
solcap_snp_c1_12381	CC	CC	CC	CC	CC	CC	CC	CC	CC	CC	CC	CC
solcap_snp_c1_12382	AA	AA	AA	AA	AA	AA	AA	AA	AA	AA	AA	AA
solcap_snp_c1_12386	GG	GG	GG	GG	GG	GG	GG	GG	GG	GG	GG	GG
solcap_snp_c1_12406	GG	GG	GG	GG	GG	GG	GG	GG	GG	GG	GG	GG
solcap_snp_c1_12409	GG	GG	GG	AG	AG	GG	AG	AA	AG	GG	GG	GG
solcap_snp_c1_12414	GG	TT	GG	TG	TG	GG	TG	GG	TG	TT	GG	TT
solcap_snp_c1_12419	AA	AC	AA	AC	CC	AC	CC	AA	CC	AA	AA	CC
solcap_snp_c1_12420	GG	GG	GG	GG	GG	GG	GG	GG	GG	TG	GG	GG
solcap_snp_c1_12424	GG	TT	GG	TT	TG	TT	TT	TT	TG	TT	TT	GG
solcap_snp_c1_12439	TT	TT	TT	TC	TC	TT	TC	TT	TC	TT	TT	CC
solcap_snp_c1_12440	AA	AA	AA	AA	AA	AA	AA	AA	AA	AA	AA	GG
solcap_snp_c1_12441	TT	--	TT	TC	TC	CC	--	CC	TC	CC	TT	CC
solcap_snp_c1_12442	GG	GG	GG	GG	GG	GG	GG	GG	GG	GG	GG	AG
solcap_snp_c1_12443	AA	AA	AA	AA	AA	AA	AA	AA	AA	AA	AA	AA
solcap_snp_c1_12444	AA	AA	AA	AA	AA	AA	AA	AA	AA	AG	AA	AA
solcap_snp_c1_12445	TT	TT	TT	TT	TT	TT	TT	TT	TT	TT	TT	TC
solcap_snp_c1_12446	AA	AG	--	AG	AG	AA	AG	AA	AG	AA	AA	GG
solcap_snp_c1_12447	TT	TC	TT	TC	TC	TT	TC	TT	TC	TT	TT	CC
solcap_snp_c1_12448	--	AA	--	AA	AA	--	AA	--	AA	--	--	AA
solcap_snp_c1_12449	--	TT	--	TT	TC	--	TT	--	TC	--	--	CC
solcap_snp_c1_12454	TT	TT	TT	TT	TT	TT	TT	TT	TT	TT	TT	CC
solcap_snp_c1_12455	CC	CC	CC	CC	CC	CC	CC	CC	CC	CC	CC	--
solcap_snp_c1_12456	AA	AA	AA	AA	AA	AA	AA	AA	AA	AA	AA	AA
solcap_snp_c1_1249	TT	TT	TT	TT	TT	TT	TT	TT	TT	TT	TT	AA
solcap_snp_c1_1250	GG	TG	GG	TG	TG	TG	TG	TG	TG	TG	TG	GG
solcap_snp_c1_12508	GG	GG	GG	GG	GG	GG	GG	GG	GG	GG	GG	GG
solcap_snp_c1_12509	CC	TC	CC	CC	CC	CC	CC	CC	CC	CC	CC	CC
solcap_snp_c1_1251	GG	AG	GG	AG	AG	GG	AG	GG	AG	AG	GG	AA
solcap_snp_c1_1252	TC	TC	TC	TC	TC	TC	TC	TC	TC	TC	TC	CC
solcap_snp_c1_12564	GG	GG	GG	GG	GG	GG	GG	GG	GG	GG	GG	AG
solcap_snp_c1_12584	CC	CC	CC	TT	TT	TT	TT	CC	TT	CC	TT	TT
solcap_snp_c1_12588	GG	GG	GG	AA	AA	GG	AA	GG	AA	GG	AA	AA
solcap_snp_c1_12597	--	GG	GG	GG	GG	GG	GG	GG	GG	GG	GG	GG
solcap_snp_c1_12619	--	CC	CC	CC	CC	--	CC	--	CC	CC	--	TT
solcap_snp_c1_1264	GG	GG	GG	AG	AG	AA	AG	GG	AG	GG	AA	GG
solcap_snp_c1_12644	CC	CC	CC	CC	CC	CC	CC	CC	CC	CC	CC	CC
solcap_snp_c1_12685	--	AA	AA	AA	AA	AA	AA	AA	AA	--	--	GG
solcap_snp_c1_12691	--	AA	AA	AA	AG	AA	AG	AA	AG	AA	GG	AG
solcap_snp_c1_12702	CC	CC	CC	CC	CC	CC	CC	CC	CC	CC	CC	AC
solcap_snp_c1_1271	GG	GG	GG	GG	GG	GG	GG	GG	GG	GG	GG	AA
solcap_snp_c1_12728	AA	AA	AA	AG	--	GG	AG	GG	AG	GG	GG	AG
solcap_snp_c1_12745	CC	CC	CC	CC	CC	CC	CC	CC	CC	CC	--	CC
solcap_snp_c1_12749	GG	AA	GG	AG	AA	AA	AG	AA	AA	AA	GG	AA
solcap_snp_c1_12751	AA	AA	AA	AA	AA	AA	AA	AA	AA	AA	AA	AA
solcap_snp_c1_12771	GG	AA	GG	AG	AG	--	AG	AA	AG	AA	AA	AG
solcap_snp_c1_12786	CC	CC	CC	CC	CC	CC	CC	CC	CC	CC	CC	CC
solcap_snp_c1_12797	CC	CC	CC	CC	CC	CC	CC	CC	CC	CC	CC	CC
solcap_snp_c1_12798	GG	GG	GG	GG	GG	GG	GG	GG	GG	GG	GG	TG
solcap_snp_c1_12802	CC	CC	CC	CC	CC	CC	CC	CC	CC	CC	CC	TT
solcap_snp_c1_12821	GG	AA	AG	AG	AG	GG	AG	GG	AG	AA	AA	AA
solcap_snp_c1_12825	AA	AA	AA	AA	AA	AA	AA	AA	AA	AA	AA	AA
solcap_snp_c1_12835	GG	GG	GG	GG	GG	GG	GG	GG	GG	GG	GG	GG
solcap_snp_c1_12858	AA	AC	AA	AA	AA	AA	AA	AA	AA	AA	AA	CC
solcap_snp_c1_1286	TT	TT	TT	TT	TT	TT	TT	TT	TT	TT	TT	TT
solcap_snp_c1_12877	CC	CC	CC	CC	CC	CC	CC	CC	CC	--	CC	CC
solcap_snp_c1_12887	CC	CC	CC	CC	CC	CC	CC	CC	CC	CC	CC	CC
solcap_snp_c1_12895	CC	CC	CC	CC	CC	CC	CC	CC	CC	CC	CC	TC
solcap_snp_c1_12896	TT	TT	TT	TT	TT	TC	TT	CC	TT	TT	CC	TT
solcap_snp_c1_12899	CC	CC	CC	CC	CC	CC	CC	CC	CC	CC	TT	CC
solcap_snp_c1_129	AA	AA	AA	AA	AA	AA	AA	AA	AA	AA	AA	AA
solcap_snp_c1_12912	GG	GG	GG	GG	GG	GG	GG	GG	GG	GG	AA	GG
solcap_snp_c1_12922	CC	CC	CC	CC	CC	AA	CC	AA	CC	CC	CC	CC
solcap_snp_c1_12926	AA	AA	AA	AA	AA	AA	AA	AA	AA	AA	AA	AA
solcap_snp_c1_12938	CC	CC	CC	CC	CC	TC	CC	TT	CC	CC	CC	CC
solcap_snp_c1_12945	CC	CC	CC	CC	CC	CC	CC	CC	CC	CC	CC	TC
solcap_snp_c1_12966	GG	GG	GG	GG	GG	GG	GG	GG	GG	GG	GG	GG
solcap_snp_c1_12976	CC	TC	CC	TC	TC	TC	TC	TC	TC	CC	CC	TT
solcap_snp_c1_12978	CC	CC	CC	CC	TC	CC	CC	CC	TC	CC	CC	--
solcap_snp_c1_12981	GG	GG	GG	GG	GG	GG	GG	GG	GG	GG	GG	GG
solcap_snp_c1_13006	GG	AA	GG	GG	GG	GG	GG	GG	GG	AG	GG	AA
solcap_snp_c1_1301	--	--	--	--	--	--	--	--	--	--	--	CC
solcap_snp_c1_13017	TT	CC	TT	CC	CC	--	CC	--	CC	CC	CC	CC
solcap_snp_c1_13025	GG	AA	GG	AG	AG	GG	AG	GG	AG	AA	AA	GG
solcap_snp_c1_1304	AA	AA	AA	AA	AA	AA	AA	AA	AA	AA	AA	AC
solcap_snp_c1_13043	GG	GG	GG	GG	TG	GG	GG	GG	TG	GG	GG	TG
solcap_snp_c1_13052	CC	CC	CC	AC	CC	CC	CC	CC	CC	CC	CC	CC
solcap_snp_c1_13059	--	AA	--	AA	AA	AA	AA	AA	AA	AA	--	GG
solcap_snp_c1_13066	TT	GG	TT	TG	TG	TT	TG	TT	TG	TT	TT	GG
solcap_snp_c1_13068	CC	TC	CC	CC	CC	CC	CC	CC	CC	CC	CC	TT
solcap_snp_c1_13077	CC	AA	CC	AC	AC	CC	AC	AA	AC	AC	AA	AA
solcap_snp_c1_13079	CC	TT	CC	CC	CC	CC	CC	CC	CC	TC	CC	CC
solcap_snp_c1_13085	CC	CC	CC	CC	CC	CC	CC	CC	CC	CC	CC	CC
solcap_snp_c1_13099	GG	GG	GG	GG	GG	TG	GG	TT	GG	GG	GG	TT
solcap_snp_c1_13116	CC	TT	CC	TC	TC	TT	TC	TT	TC	TT	TT	CC
solcap_snp_c1_13124	CC	CC	CC	CC	CC	CC	CC	CC	CC	CC	CC	CC
solcap_snp_c1_13125	TT	TT	TT	TT	TC	TT	TT	TT	TC	TT	TT	TT
solcap_snp_c1_13135	GG	AG	GG	AA	AA	AG	AA	AA	AA	GG	GG	AA
solcap_snp_c1_13155	TT	TT	TT	TT	TC	TT	TT	TT	TC	TT	TT	CC
solcap_snp_c1_13166	TT	TT	TT	TT	TT	TT	TT	TT	TT	TT	TT	TC
solcap_snp_c1_13172	GG	TT	GG	TG	TT	TT	TG	TT	TT	TT	TT	GG
solcap_snp_c1_1318	--	CC	--	TT	--	--	TT	TT	--	--	--	TC
solcap_snp_c1_13186	AA	AA	AA	AA	AA	AA	AA	AA	AA	AA	AA	AA
solcap_snp_c1_13187	AA	AA	AA	AA	AA	AA	AA	AA	AA	AA	AA	AA
solcap_snp_c1_13189	AA	AA	AA	AA	AA	AA	AA	AA	AA	AA	TT	AA
solcap_snp_c1_13229	GG	TT	GG	TG	TG	TG	TG	TT	TG	TT	--	TT
solcap_snp_c1_1323	TT	TT	TT	TT	TT	TT	TT	TT	TT	TT	TT	TG
solcap_snp_c1_13230	AA	AA	AA	AA	AA	AA	AA	AA	AA	AA	AA	AA
solcap_snp_c1_13233	GG	GG	GG	GG	GG	--	GG	GG	GG	GG	GG	GG
solcap_snp_c1_13236	GG	GG	GG	GG	GG	GG	GG	GG	GG	--	GG	TT
solcap_snp_c1_13240	GG	GG	GG	GG	GG	GG	GG	GG	GG	GG	GG	GG
solcap_snp_c1_13243	CC	CC	CC	CC	TC	CC	CC	CC	TC	CC	CC	TT
solcap_snp_c1_13246	GG	AA	GG	AA	AA	AA	AA	AA	AA	AA	AA	AA
solcap_snp_c1_13268	TT	TT	TT	TG	TG	TT	TG	TT	TG	TT	TT	TT
solcap_snp_c1_13289	AA	AA	AA	AA	AA	AA	AA	AA	AA	AA	AA	GG
solcap_snp_c1_13293	TT	TC	TT	TC	TC	TT	TC	TT	TC	TT	TT	CC
solcap_snp_c1_13296	CC	CC	CC	CC	CC	CC	CC	CC	CC	CC	CC	CC
solcap_snp_c1_13304	TT	TT	TT	TT	TT	TT	TT	TT	TT	TT	CC	TT
solcap_snp_c1_1331	TT	TT	TT	TT	TT	TT	TT	TT	TT	TT	--	TC
solcap_snp_c1_13318	TT	TT	TT	TT	TT	TT	TT	TT	TT	TT	TT	CC
solcap_snp_c1_13349	TT	TT	TT	TT	TT	TT	TT	TT	TT	TT	TT	GG
solcap_snp_c1_13378	CC	CC	CC	CC	CC	CC	CC	CC	CC	CC	CC	CC
solcap_snp_c1_13385	TT	CC	TT	CC	TC	CC	CC	CC	TC	CC	CC	TC
solcap_snp_c1_13395	--	--	--	AA	AA	--	AA	--	--	--	--	AC
solcap_snp_c1_13396	GG	AG	GG	GG	GG	GG	GG	GG	GG	GG	GG	AG
solcap_snp_c1_1341	TT	TT	TT	TT	TT	TT	TT	TT	TT	TT	TT	TT
solcap_snp_c1_13422	CC	CC	CC	CC	CC	CC	CC	CC	CC	CC	CC	CC
solcap_snp_c1_13429	TT	TC	TT	TC	TC	TT	TC	TT	TC	TT	TT	CC
solcap_snp_c1_13430	CC	TC	CC	CC	TC	CC	CC	CC	TC	CC	CC	TT
solcap_snp_c1_13459	AA	GG	AA	AA	AA	GG	AA	AA	AA	AA	GG	AG
solcap_snp_c1_13465	AA	AA	AA	AA	AA	AA	AA	AA	AA	AA	AA	AA
solcap_snp_c1_13472	GG	GG	GG	GG	GG	GG	GG	GG	GG	GG	GG	TT
solcap_snp_c1_13481	CC	CC	CC	CC	CC	CC	CC	CC	CC	CC	AA	CC
solcap_snp_c1_13482	TT	TT	TT	TT	TT	TT	TT	TT	TT	TT	TT	TC
solcap_snp_c1_13483	GG	GG	--	GG	GG	GG	GG	GG	GG	GG	GG	GG
solcap_snp_c1_13506	AA	GG	AA	AG	--	AG	AG	GG	--	AG	AA	AA
solcap_snp_c1_13515	GG	GG	GG	GG	GG	GG	GG	GG	GG	GG	GG	GG
solcap_snp_c1_13524	TT	TT	TT	TT	TT	TT	TT	TT	TT	TT	TT	TT
solcap_snp_c1_13526	CC	CC	CC	CC	CC	CC	CC	CC	CC	CC	CC	CC
solcap_snp_c1_13530	GG	GG	GG	GG	GG	GG	GG	GG	GG	GG	GG	GG
solcap_snp_c1_13531	GG	GG	GG	AG	AG	GG	AG	GG	AG	AG	GG	GG
solcap_snp_c1_13584	AA	AA	AA	AA	AA	AA	AA	AA	AA	AA	AA	AA
solcap_snp_c1_13586	CC	CC	CC	CC	CC	CC	CC	CC	CC	CC	CC	CC
solcap_snp_c1_13594	TT	TT	TT	TG	TT	TT	TT	TT	TT	TG	TT	TT
solcap_snp_c1_13599	CC	CC	CC	CC	CC	CC	CC	CC	CC	CC	CC	CC
solcap_snp_c1_13603	TT	TC	TT	TT	TT	TC	TT	TT	TT	TT	CC	TC
solcap_snp_c1_13612	AA	AG	AA	AA	AA	AA	AA	AA	AA	AA	AA	AA
solcap_snp_c1_13626	CC	CC	CC	CC	CC	CC	CC	CC	CC	CC	--	CC
solcap_snp_c1_13636	AA	AA	AA	AA	AA	AA	AA	AA	AA	AA	AA	AA
solcap_snp_c1_13638	TT	TT	TT	TT	TT	TT	TT	TT	TT	TT	TT	TT
solcap_snp_c1_13641	CC	CC	CC	CC	CC	CC	CC	CC	CC	CC	CC	CC
solcap_snp_c1_13644	GG	AG	GG	AA	AG	AA	AA	AA	AG	AA	AA	GG
solcap_snp_c1_13651	GG	GG	GG	--	GG	GG	GG	GG	GG	GG	GG	GG
solcap_snp_c1_13652	GG	GG	GG	GG	GG	GG	GG	GG	GG	GG	GG	GG
solcap_snp_c1_13658	AA	AA	AA	AA	AA	AA	AA	AA	AA	AA	AA	AA
solcap_snp_c1_13663	GG	GG	GG	GG	GG	GG	GG	GG	GG	GG	GG	TG
solcap_snp_c1_13671	AA	AA	AA	AA	AA	AA	AA	AA	AA	AA	AA	TA
solcap_snp_c1_13681	GG	GG	GG	GG	GG	GG	GG	GG	GG	GG	GG	GG
solcap_snp_c1_13682	AA	AA	AA	AA	AA	AA	AA	AA	AA	AA	AA	GG
solcap_snp_c1_13683	AA	--	--	--	AT	--	--	--	AT	--	--	TT
solcap_snp_c1_13686	TT	TT	TT	TT	TT	TT	TT	TT	TT	TT	TT	TC
solcap_snp_c1_13697	CC	CC	AC	CC	CC	CC	CC	CC	CC	CC	--	CC
solcap_snp_c1_13698	TT	TT	TT	TC	TC	TT	CC	TT	TC	TT	TT	TT
solcap_snp_c1_13742	AA	AA	AA	AA	AA	AA	AA	AA	AA	AA	AA	AA
solcap_snp_c1_13754	AA	AA	AA	AA	AA	AA	AA	AA	AA	AA	GG	AA
solcap_snp_c1_13762	CC	CC	CC	CC	CC	CC	CC	CC	CC	CC	CC	CC
solcap_snp_c1_13764	TT	TT	TT	TT	TT	TT	TT	TT	TT	TT	TT	TT
solcap_snp_c1_13765	AC	AA	AC	AC	AC	AC	AA	AC	AC	AC	AC	AC
solcap_snp_c1_13767	TT	CC	TT	CC	TC	TC	CC	CC	TC	CC	CC	CC
solcap_snp_c1_13769	CC	CC	CC	CC	CC	CC	CC	CC	CC	CC	CC	CC
solcap_snp_c1_13782	CC	CC	CC	CC	CC	CC	CC	CC	CC	CC	AA	CC
solcap_snp_c1_13783	TT	TT	TT	TT	TT	TT	TT	TT	TT	TT	TT	TT
solcap_snp_c1_13785	GG	AG	GG	GG	AG	GG	GG	GG	AG	GG	GG	GG
solcap_snp_c1_13786	CC	TC	CC	TC	TC	TT	TC	CC	TC	CC	TT	TT
solcap_snp_c1_13805	AA	AA	AA	AA	AA	AA	AA	AA	AA	AA	AA	AG
solcap_snp_c1_13809	AA	AA	AA	AA	AA	AA	AA	AA	AA	AA	GG	AA
solcap_snp_c1_13810	GG	GG	GG	AG	GG	GG	AG	GG	GG	GG	GG	GG
solcap_snp_c1_1383	TT	TT	TT	TC	TC	TT	TC	TT	TC	TT	TT	TT
solcap_snp_c1_13843	AA	AA	AA	AA	AA	AA	AA	AA	AA	AA	AA	AA
solcap_snp_c1_13847	GG	GG	GG	GG	GG	GG	GG	GG	GG	GG	GG	GG
solcap_snp_c1_13859	CC	CC	CC	CC	CC	CC	CC	CC	CC	CC	CC	CC
solcap_snp_c1_1386	TT	TT	TT	TT	TT	TT	TT	TT	TT	TT	TT	TT
solcap_snp_c1_13860	GG	GG	GG	GG	GG	GG	GG	GG	GG	GG	GG	GG
solcap_snp_c1_13863	CC	CC	CC	CC	CC	CC	CC	CC	CC	CC	CC	CC
solcap_snp_c1_13871	GG	TG	GG	GG	GG	GG	GG	GG	GG	GG	GG	GG
solcap_snp_c1_13883	GG	GG	GG	GG	GG	GG	GG	GG	GG	GG	GG	GG
solcap_snp_c1_13884	AA	AG	AA	--	AG	AA	--	AA	AG	AA	AA	AG
solcap_snp_c1_13885	CC	CC	CC	CC	--	CC	CC	CC	--	CC	CC	CC
solcap_snp_c1_13886	TT	CC	TT	CC	CC	CC	CC	CC	CC	CC	CC	TT
solcap_snp_c1_13887	CC	CC	CC	CC	CC	CC	CC	CC	CC	CC	CC	CC
solcap_snp_c1_1391	AA	AA	AA	AA	AA	AA	AA	AA	AA	AA	AA	AA
solcap_snp_c1_13910	AA	AG	AA	AG	AG	AA	AG	AA	AG	AA	AA	GG
solcap_snp_c1_13911	TT	CC	TT	TC	TC	TT	TC	TT	TC	TC	TT	CC
solcap_snp_c1_13912	TT	TG	--	TG	TG	TT	TG	TT	TG	GG	TT	GG
solcap_snp_c1_13920	GG	GG	GG	GG	GG	GG	GG	GG	GG	GG	AA	GG
solcap_snp_c1_13923	AA	AA	AA	AA	AA	GG	AA	GG	AA	AA	AA	AA
solcap_snp_c1_13929	AA	AA	AA	AA	AG	AA	AA	AA	AG	AA	AA	GG
solcap_snp_c1_1394	AG	GG	AA	GG	GG	GG	GG	GG	GG	GG	GG	GG
solcap_snp_c1_13941	--	TC	--	TT	TT	TC	TT	TT	TT	TC	TT	TT
solcap_snp_c1_13951	CC	CC	CC	CC	CC	CC	CC	CC	CC	CC	CC	CC
solcap_snp_c1_13954	AA	AA	AA	AA	AC	AA	AA	AA	AC	AA	--	CC
solcap_snp_c1_13962	TT	TT	TT	TT	TT	TT	TT	TT	TT	TT	TT	TT
solcap_snp_c1_13996	AA	AG	AA	AA	AA	AA	AA	AA	AA	GG	AA	AA
solcap_snp_c1_13998	CC	CC	CC	CC	CC	AA	CC	AA	CC	CC	CC	AA
solcap_snp_c1_14038	AA	AA	AA	AA	AA	AA	AA	AA	AA	AA	AA	AA
solcap_snp_c1_14039	CC	CC	CC	CC	CC	CC	CC	CC	CC	CC	CC	CC
solcap_snp_c1_14044	AA	AA	AA	AA	AA	AA	AA	AA	AA	AA	AA	GG
solcap_snp_c1_14045	TT	--	TT	TT	TT	TT	TT	TT	TT	TG	TT	TT
solcap_snp_c1_14046	GG	GG	GG	GG	GG	GG	GG	GG	GG	--	GG	AG
solcap_snp_c1_14047	GG	GG	GG	GG	GG	GG	GG	GG	GG	GG	GG	TT
solcap_snp_c1_14048	TT	GG	TT	GG	GG	TT	--	TG	GG	TG	--	TT
solcap_snp_c1_14053	GG	GG	GG	GG	AG	GG	GG	GG	AG	GG	GG	AA
solcap_snp_c1_14083	AA	AA	AA	AA	AA	AA	AA	AA	AA	AA	AA	AG
solcap_snp_c1_14084	TT	TT	TT	GG	TG	TT	TT	TT	TG	TT	TT	TT
solcap_snp_c1_14086	TT	TT	TT	TT	TT	TT	TT	TT	TT	TT	TT	TT
solcap_snp_c1_14089	AA	AA	AA	AA	AA	AA	AA	AA	AA	AA	AA	CC
solcap_snp_c1_14108	AA	AA	AA	AA	AG	AA	AA	AG	AG	AA	AA	AG
solcap_snp_c1_14127	CC	TT	CC	TC	TC	TT	TC	TT	TC	TT	TT	TT
solcap_snp_c1_14142	--	CC	--	CC	CC	CC	CC	CC	CC	CC	CC	--
solcap_snp_c1_14166	AA	GG	AA	AG	GG	GG	AG	AG	GG	GG	AA	GG
solcap_snp_c1_14174	GG	GG	GG	GG	GG	GG	GG	GG	GG	GG	GG	AA
solcap_snp_c1_14197	GG	AA	GG	GG	AG	AA	GG	AA	AG	GG	AA	AA
solcap_snp_c1_1420	TT	TT	TT	TT	TT	TT	TT	TT	TT	TT	TT	TT
solcap_snp_c1_14205	AA	AA	AA	AA	AA	AA	AA	AA	AA	AA	AA	AA
solcap_snp_c1_14211	AA	AG	AA	AA	AA	AA	AA	AA	AA	AG	AA	AA
solcap_snp_c1_14213	GG	GG	GG	GG	GG	GG	GG	GG	GG	GG	GG	GG
solcap_snp_c1_14219	CC	CC	CC	TC	CC	CC	TC	CC	CC	CC	CC	CC
solcap_snp_c1_1422	TT	TT	TT	TT	TT	TT	TT	TT	TT	TT	TT	TT
solcap_snp_c1_14236	GG	GG	GG	AG	AG	GG	AG	GG	AG	GG	GG	GG
solcap_snp_c1_14238	AA	AA	--	AA	GG	--	AA	--	GG	--	--	GG
solcap_snp_c1_14246	CC	CC	CC	CC	CC	TT	CC	TT	CC	CC	TT	CC
solcap_snp_c1_14248	CC	TC	CC	TC	TC	TT	TC	TT	TC	TT	TT	CC
solcap_snp_c1_14249	GG	GG	GG	GG	GG	GG	GG	GG	GG	GG	GG	AA
solcap_snp_c1_1425	TT	TT	TT	TT	TT	TT	TT	TT	TT	TT	TT	TT
solcap_snp_c1_14259	GG	GG	GG	GG	GG	GG	GG	GG	GG	GG	GG	GG
solcap_snp_c1_1426	GG	GG	GG	GG	GG	GG	GG	GG	GG	GG	GG	AA
solcap_snp_c1_14261	TT	TT	TT	TT	TC	TT	TT	TT	TC	TT	TT	CC
solcap_snp_c1_14271	GG	GG	GG	GG	GG	GG	GG	GG	GG	GG	GG	AG
solcap_snp_c1_14280	CC	AA	CC	CC	CC	CC	CC	CC	CC	CC	CC	CC
solcap_snp_c1_14281	TT	TT	TT	TT	TT	TT	TT	TT	TT	TT	TT	TT
solcap_snp_c1_14293	AA	AA	AA	AA	AA	AA	AA	AA	AA	AA	GG	AA
solcap_snp_c1_14314	TT	TT	TT	TT	TT	TT	TT	TT	TT	TT	TT	TT
solcap_snp_c1_14315	GG	GG	GG	GG	GG	GG	GG	GG	GG	GG	GG	AA
solcap_snp_c1_14316	AA	AA	AA	AA	AA	AA	AA	AA	AA	AA	AA	AA
solcap_snp_c1_14330	TC	TC	TC	TC	TC	TC	TC	TC	TC	TC	TC	TC
solcap_snp_c1_14332	AG	AG	AG	AG	AG	AG	AG	AG	AG	AG	AG	AG
solcap_snp_c1_14362	GG	--	--	--	GG	GG	GG	AG	GG	AG	GG	AG
solcap_snp_c1_14370	TT	TT	TT	TT	TT	TT	TT	TT	TT	TT	TT	TT
solcap_snp_c1_14371	GG	GG	GG	GG	GG	GG	GG	GG	GG	GG	GG	GG
solcap_snp_c1_14388	CC	CC	CC	CC	CC	CC	CC	CC	CC	CC	CC	TT
solcap_snp_c1_14392	GG	GG	GG	GG	AG	AA	GG	AA	AG	GG	AA	GG
solcap_snp_c1_14393	CC	TT	CC	TC	TC	TT	TC	TC	TC	TC	TT	TT
solcap_snp_c1_14394	CC	CC	CC	CC	CC	CC	CC	CC	CC	CC	CC	CC
solcap_snp_c1_14396	CC	TT	CC	TC	TC	CC	TC	CC	TC	CC	--	TT
solcap_snp_c1_14397	GG	GG	GG	GG	GG	GG	GG	GG	GG	GG	GG	CG
solcap_snp_c1_14398	CC	CC	CC	CC	CC	CC	CC	CC	CC	CC	--	GC
solcap_snp_c1_14400	CC	CC	CC	CC	CC	CC	CC	CC	CC	CC	--	CG
solcap_snp_c1_14402	AA	AA	AA	AA	AA	AA	AA	AA	AA	AA	AA	AA
solcap_snp_c1_14403	GG	GG	GG	GG	GG	GG	GG	GG	GG	GG	GG	GG
solcap_snp_c1_14404	TT	TT	TT	TT	TT	GG	TT	GG	TT	TT	TT	TT
solcap_snp_c1_14419	TT	TT	TT	TT	TT	TT	TT	TT	TT	TT	CC	TT
solcap_snp_c1_14423	CC	CC	CC	CC	CC	CC	CC	CC	CC	CC	CC	CC
solcap_snp_c1_1443	GG	GG	GG	GG	GG	GG	GG	--	GG	GG	GG	AA
solcap_snp_c1_14442	AA	AA	AA	AA	AA	AA	AA	AA	AA	AA	AA	AG
solcap_snp_c1_14476	TT	TT	TT	TT	TT	TT	TT	TT	TT	TT	TT	TT
solcap_snp_c1_14503	--	CC	--	CC	CC	CC	CC	CC	CC	CC	--	TC
solcap_snp_c1_14512	GG	AG	GG	GG	AG	AG	GG	GG	AG	GG	GG	AG
solcap_snp_c1_14531	AA	AA	AA	AA	AA	AA	AA	AA	AA	AA	AA	AA
solcap_snp_c1_14538	GG	GG	GG	GG	GG	GG	GG	GG	GG	GG	GG	GG
solcap_snp_c1_14542	AA	AA	AA	AA	AA	AA	AA	AA	AA	AA	AA	AA
solcap_snp_c1_1455	AA	AG	AA	AA	AA	AA	AA	AA	AA	AA	AA	AA
solcap_snp_c1_14569	GG	GG	GG	GG	GG	GG	GG	GG	GG	GG	GG	GG
solcap_snp_c1_14577	TT	TT	TT	TT	TT	TT	TT	TT	TT	TT	TT	TT
solcap_snp_c1_1458	CC	CC	CC	CC	CC	CC	CC	CC	CC	CC	CC	CC
solcap_snp_c1_14582	CC	CC	CC	--	AC	CC	AA	CC	AC	AA	CC	--
solcap_snp_c1_14588	CC	CC	CC	CC	CC	CC	CC	CC	CC	CC	CC	CC
solcap_snp_c1_14613	TT	GG	TT	TT	TT	TT	TT	TT	TT	TT	TT	TG
solcap_snp_c1_14614	TT	TT	TT	TT	TT	TT	TT	TT	TT	TT	TT	TC
solcap_snp_c1_14629	TT	TT	TT	TT	TG	TT	TT	TT	TG	TT	GG	TT
solcap_snp_c1_14633	GG	GG	GG	GG	GG	GG	GG	GG	GG	GG	GG	GG
solcap_snp_c1_14641	AA	AA	AA	AA	AG	AA	AA	AA	AG	AA	AA	AA
solcap_snp_c1_14643	AA	AA	AA	AA	AG	AA	AA	AA	AG	AA	AA	AA
solcap_snp_c1_14644	GG	GG	GG	GG	AG	GG	GG	GG	AG	GG	GG	GG
solcap_snp_c1_14645	CC	CC	CC	TC	TC	CC	TC	CC	TC	CC	CC	CC
solcap_snp_c1_14647	AA	TA	AA	AA	AA	TT	AA	AA	AA	AA	TT	TT
solcap_snp_c1_14648	AA	AA	AA	AA	AA	AA	AA	AA	AA	AA	AA	CC
solcap_snp_c1_14649	AA	AA	AA	AA	AA	AA	AA	AA	AA	AA	AA	GG
solcap_snp_c1_14650	GG	GG	GG	GG	GG	GG	GG	GG	GG	GG	AA	GG
solcap_snp_c1_14654	AA	AA	AA	AA	AA	AA	AA	AA	AA	AA	AA	GG
solcap_snp_c1_14663	CC	CG	CC	CG	CG	CG	CG	CG	CG	GG	CC	CC
solcap_snp_c1_14664	AA	AA	AA	AA	AA	AA	AA	AA	AA	AA	AA	GG
solcap_snp_c1_14668	TT	TC	TT	TC	TC	TT	TC	TT	TC	TT	TT	CC
solcap_snp_c1_14669	TT	TT	TT	TT	TT	TT	TT	TT	TT	TT	TT	TT
solcap_snp_c1_14674	AA	AG	AA	AA	AA	AA	AA	AA	AA	GG	AA	AA
solcap_snp_c1_14676	GG	AG	GG	GG	GG	GG	GG	GG	GG	AA	AA	GG
solcap_snp_c1_1468	AA	AG	AA	AA	AG	AA	AA	AA	AG	AA	AA	GG
solcap_snp_c1_14683	GG	AG	GG	AG	AG	GG	AG	GG	AG	GG	AA	GG
solcap_snp_c1_14684	AA	AA	AA	AA	AA	AA	AA	AA	AA	AA	AA	AA
solcap_snp_c1_1470	GG	GG	GG	GG	GG	GG	GG	GG	GG	GG	GG	GG
solcap_snp_c1_14700	AA	AA	AA	AA	AA	AA	AA	AA	AA	AA	AA	AA
solcap_snp_c1_14724	TT	--	TT	--	CC	--	--	TC	CC	CC	CC	TC
solcap_snp_c1_1473	TT	TT	TT	TT	TT	TT	TT	TT	TT	TT	TT	TT
solcap_snp_c1_14735	TT	TT	TT	TT	TC	TT	TT	TT	TC	TT	TT	--
solcap_snp_c1_14759	--	CC	--	TC	TC	--	TC	TC	TC	TC	TC	CC
solcap_snp_c1_14763	GG	GG	GG	GG	GG	GG	GG	GG	GG	GG	GG	TT
solcap_snp_c1_14767	AA	GG	--	AA	AA	AA	AA	AA	AA	AA	AA	GG
solcap_snp_c1_14770	CC	CC	CC	CC	CC	CC	CC	CC	CC	CC	CC	TT
solcap_snp_c1_14778	TT	TT	TT	TT	TT	TT	TT	TT	TT	TT	TT	CC
solcap_snp_c1_14783	GG	AA	GG	AA	AG	AA	AA	AA	AG	AA	AA	GG
solcap_snp_c1_14797	--	AG	--	--	AG	AG	--	AG	AG	--	AG	AG
solcap_snp_c1_14800	CC	CC	CC	CC	CC	CC	CC	CC	CC	CC	CC	CC
solcap_snp_c1_14801	TT	TT	TT	TT	TT	TT	TT	TT	TT	TT	TT	TT
solcap_snp_c1_14802	TT	AT	TT	TT	TT	TT	TT	TT	TT	TT	TT	TT
solcap_snp_c1_1481	CC	CC	CC	CC	CC	CC	CC	CC	CC	CC	CC	CC
solcap_snp_c1_14813	CC	CC	CC	CC	CC	CC	CC	CC	CC	CC	CC	CC
solcap_snp_c1_14823	TT	TC	TT	TT	TC	TT	TT	CC	TC	CC	CC	TT
solcap_snp_c1_14836	GG	GG	GG	GG	GG	GG	GG	GG	GG	GG	GG	GG
solcap_snp_c1_14839	GG	GG	GG	GG	GG	GG	GG	GG	TG	GG	GG	TG
solcap_snp_c1_14840	TT	TT	TT	TC	TC	TT	TC	TT	TC	TC	TT	TT
solcap_snp_c1_14841	GG	GG	GG	AG	GG	GG	GG	GG	GG	GG	GG	GG
solcap_snp_c1_14869	GG	GG	GG	GG	AG	GG	GG	GG	AG	GG	GG	AG
solcap_snp_c1_14870	CC	CC	CC	CC	CC	CC	CC	CC	CC	CC	CC	TC
solcap_snp_c1_14880	CC	CC	CC	CC	CC	CC	CC	CC	CC	CC	CC	CC
solcap_snp_c1_14884	AA	AG	AA	AG	AG	AA	AG	AA	AG	GG	GG	AA
solcap_snp_c1_14900	TC	TC	TC	TC	TC	TC	TC	TC	TC	TC	TC	TC
solcap_snp_c1_14913	GG	GG	--	GG	AG	GG	GG	GG	AG	GG	GG	GG
solcap_snp_c1_14928	--	TT	--	GG	GG	--	GG	GG	GG	GG	--	GG
solcap_snp_c1_14929	AA	AA	AA	AA	AA	AA	AA	AA	AA	AA	GG	AA
solcap_snp_c1_14931	GG	GG	GG	GG	GG	GG	GG	GG	GG	GG	GG	AA
solcap_snp_c1_14947	CC	CC	CC	CC	CC	CC	CC	CC	CC	CC	CC	CC
solcap_snp_c1_1495	CC	CC	CC	CC	CC	CC	CC	CC	CC	CC	CC	CC
solcap_snp_c1_14951	AA	AA	AA	AA	AA	AA	AA	AA	AA	AA	AA	AA
solcap_snp_c1_14954	--	TT	--	TC	TC	TT	TC	TT	TC	CC	TT	CC
solcap_snp_c1_14956	TT	TC	TT	TT	TC	TT	TT	TT	TC	TT	TT	CC
solcap_snp_c1_14959	AA	--	AA	AG	AG	AA	AG	AA	AG	--	AG	AA
solcap_snp_c1_14969	AA	AA	AA	AA	AA	AA	AA	AA	AA	AA	GG	AA
solcap_snp_c1_14973	CC	CC	CC	CC	CC	CC	CC	CC	CC	CC	CC	CC
solcap_snp_c1_14975	GG	GG	GG	GG	GG	GG	GG	GG	GG	GG	GG	GG
solcap_snp_c1_14992	CC	CC	CC	TC	TC	CC	TC	TT	TC	CC	CC	CC
solcap_snp_c1_15006	GG	GG	GG	AG	GG	GG	GG	GG	GG	GG	GG	GG
solcap_snp_c1_15012	CC	CC	CC	CC	CC	CC	CC	CC	CC	CC	CC	TC
solcap_snp_c1_15031	CC	CC	CC	CC	CC	CC	CC	CC	CC	CC	CC	CC
solcap_snp_c1_15033	--	TT	--	--	TC	CC	--	CC	TC	CC	CC	TT
solcap_snp_c1_15034	TT	TT	TT	TT	TT	TT	TT	TT	TT	TT	TT	GG
solcap_snp_c1_1504	CC	CC	CC	CC	--	CC	CC	CC	--	CC	CC	TT
solcap_snp_c1_15041	CC	CC	CC	CC	CC	CC	--	CC	CC	CC	CC	CC
solcap_snp_c1_15042	GG	GG	GG	GG	GG	GG	GG	GG	GG	GG	GG	GG
solcap_snp_c1_15043	CC	CC	CC	TC	CC	CC	TC	CC	CC	CC	CC	CC
solcap_snp_c1_15044	TT	TT	TT	TT	TT	TT	TT	TT	TT	TT	TT	TC
solcap_snp_c1_15045	GG	GG	GG	GG	GG	--	GG	GG	GG	GG	GG	CC
solcap_snp_c1_15046	AA	AA	AA	AA	AA	AA	AA	AG	AA	AA	AA	AA
solcap_snp_c1_15048	CC	CC	CC	CC	CC	CC	CC	CC	CC	CC	CC	TC
solcap_snp_c1_15061	GG	GG	GG	GG	GG	GG	GG	GG	GG	GG	GG	GG
solcap_snp_c1_15062	GG	GG	GG	GG	GG	GG	GG	GG	GG	GG	GG	GG
solcap_snp_c1_15063	AA	AA	AA	AA	AC	AA	AA	AA	AC	AA	AA	AC
solcap_snp_c1_15081	GG	GG	GG	GG	GG	GG	GG	GG	GG	GG	GG	GG
solcap_snp_c1_15085	CC	--	CC	CC	CC	CC	CC	CC	CC	CC	CC	CC
solcap_snp_c1_15098	TT	TT	TT	TT	TT	TT	TT	TT	TT	TT	TT	TT
solcap_snp_c1_151	AA	AA	AA	AA	AA	AA	AA	AA	AA	AA	AA	AA
solcap_snp_c1_15106	TT	TT	TT	TT	TT	TT	TT	TT	TT	TT	TT	TT
solcap_snp_c1_1511	--	CC	--	CC	--	--	--	CC	--	--	CC	CC
solcap_snp_c1_1512	TC	TC	CC	CC	TC	TT	CC	CC	TC	CC	CC	TT
solcap_snp_c1_15123	GG	GG	GG	GG	GG	GG	GG	GG	GG	GG	GG	GG
solcap_snp_c1_15140	AA	AG	AG	AG	AG	AG	AG	AG	AG	AG	AG	AG
solcap_snp_c1_15145	CC	CC	CC	CC	CC	CC	CC	CC	CC	CC	AC	CC
solcap_snp_c1_15175	TT	TT	TT	TT	TT	TT	TT	TT	TT	TT	TT	TT
solcap_snp_c1_15178	GG	GG	GG	GG	GG	GG	GG	GG	GG	GG	GG	AA
solcap_snp_c1_15189	AA	AA	AA	AA	AA	AA	AA	AA	AA	AA	AA	AG
solcap_snp_c1_15191	GG	GG	GG	GG	GG	GG	GG	GG	GG	GG	AA	GG
solcap_snp_c1_15192	CC	CC	CC	CC	CC	--	CC	--	CC	CC	CC	AA
solcap_snp_c1_15204	--	TT	--	TT	TT	TT	TT	TC	TT	TT	TT	TT
solcap_snp_c1_15213	CC	CC	CC	CC	CC	CC	CC	CC	CC	CC	CC	CC
solcap_snp_c1_15218	CC	TT	CC	TC	TC	TT	TC	TT	TC	TT	TT	TC
solcap_snp_c1_15219	GG	AA	GG	AA	AG	GG	AA	GG	AG	AA	AA	AA
solcap_snp_c1_15225	GG	GG	GG	AG	AG	GG	--	GG	AG	GG	GG	AG
solcap_snp_c1_15233	TT	TT	TT	TT	TT	TT	TT	TT	TT	TT	TT	TT
solcap_snp_c1_15235	--	--	--	AA	AA	AA	AA	AA	AA	AA	AA	GG
solcap_snp_c1_15237	AA	AA	AA	AA	AA	AA	AA	AA	AA	AA	AA	GG
solcap_snp_c1_15241	CC	CC	CC	CC	CC	CC	CC	CC	CC	CC	CC	TT
solcap_snp_c1_15249	AA	AA	AA	AA	AA	AA	AA	AA	AA	AA	AA	GG
solcap_snp_c1_15259	--	AC	AA	AA	AC	AA	AC	AA	AC	AC	AA	AA
solcap_snp_c1_15260	GG	GG	GG	GG	GG	GG	--	GG	GG	GG	GG	AA
solcap_snp_c1_15292	AA	GG	AA	--	AG	GG	--	GG	AG	GG	GG	GG
solcap_snp_c1_15298	CC	CC	CC	CC	CC	CC	CC	CC	CC	CC	CC	CC
solcap_snp_c1_15312	GG	--	GG	--	AG	AG	AG	--	AG	AG	AG	AG
solcap_snp_c1_15314	GG	GG	GG	GG	GG	GG	GG	GG	GG	GG	GG	AA
solcap_snp_c1_15323	--	AG	--	GG	GG	GG	GG	GG	GG	GG	GG	AA
solcap_snp_c1_15330	AA	AA	AA	AA	AA	AA	AA	AA	AA	AA	AA	AA
solcap_snp_c1_15331	AA	AA	AA	AG	AG	--	AG	--	AG	GG	--	AA
solcap_snp_c1_15333	CC	CC	CC	CC	CC	CC	CC	CC	CC	CC	CC	TT
solcap_snp_c1_15340	CC	CC	CC	CC	CC	CC	CC	CC	CC	CC	CC	CC
solcap_snp_c1_15342	CC	CC	CC	CC	CC	CC	CC	CC	CC	CC	CC	CC
solcap_snp_c1_15343	CC	TC	CC	CC	CC	CC	CC	CC	CC	TC	CC	CC
solcap_snp_c1_1535	--	CC	--	CC	CC	CC	CC	CC	CC	CC	CC	CC
solcap_snp_c1_15351	AA	AG	AA	AG	AG	AA	AG	AA	AG	AA	GG	AA
solcap_snp_c1_15353	GG	GG	GG	GG	GG	GG	GG	GG	GG	GG	GG	GG
solcap_snp_c1_15357	AA	AA	AA	AA	AA	AA	AA	AA	AA	AA	AA	AA
solcap_snp_c1_1536	AA	AG	AA	AG	AG	AA	AG	AA	AG	AA	AA	GG
solcap_snp_c1_15371	TT	CC	CC	CC	CC	CC	CC	CC	CC	CC	CC	TT
solcap_snp_c1_15374	TT	TT	TT	TT	TT	TT	TT	TT	TT	TT	TT	TT
solcap_snp_c1_1539	GG	GG	GG	GG	TG	GG	GG	GG	TG	TT	GG	GG
solcap_snp_c1_15402	GG	GG	AG	--	GG	AA	GG	AA	GG	AG	AA	GG
solcap_snp_c1_15404	--	GG	--	GG	AG	GG	GG	GG	AG	AG	--	GG
solcap_snp_c1_15416	AA	AA	AA	AA	--	AA	AA	AA	--	AA	AA	AG
solcap_snp_c1_15425	AA	GG	AA	AA	AA	AA	AA	AA	AA	AA	AA	GG
solcap_snp_c1_15451	CC	CC	CC	CC	CC	TT	CC	CC	CC	CC	CC	CC
solcap_snp_c1_15452	--	TT	TT	TT	TT	TT	TT	TT	TT	TT	GG	TT
solcap_snp_c1_15456	AA	--	AA	AA	AA	AA	AA	AA	AA	AA	AA	AC
solcap_snp_c1_15462	AA	AA	AA	AA	AA	AA	AA	AA	AA	AA	AA	AA
solcap_snp_c1_15466	GG	GG	AG	GG	GG	AA	GG	GG	GG	AG	AA	GG
solcap_snp_c1_15470	AA	AA	AA	AA	AA	AA	AA	AA	AA	AA	AA	CC
solcap_snp_c1_15481	--	AA	AA	AA	AA	AA	AA	AA	AA	AA	AA	AA
solcap_snp_c1_15484	GG	AG	GG	AG	AG	GG	AG	GG	AG	--	GG	GG
solcap_snp_c1_15485	AA	AA	AA	AA	AA	AA	AA	AA	AA	AA	AA	AG
solcap_snp_c1_15488	AA	AA	AA	AA	--	AA	AA	AA	--	AA	AA	--
solcap_snp_c1_15489	AA	AC	AA	--	AA	--	--	--	--	AC	--	AA
solcap_snp_c1_15495	--	TT	--	--	--	--	--	--	--	--	--	TT
solcap_snp_c1_15505	AA	CC	AA	CC	CC	--	CC	--	CC	--	CC	AA
solcap_snp_c1_1551	CC	CC	CC	CC	CC	CC	CC	CC	CC	CC	CC	CC
solcap_snp_c1_15513	GG	GG	GG	GG	GG	GG	GG	GG	GG	GG	GG	GG
solcap_snp_c1_15521	CC	CC	CC	CC	CC	CC	CC	CC	CC	CC	CC	CC
solcap_snp_c1_15523	CC	CC	CC	CC	CC	CC	CC	CC	CC	CC	CC	TT
solcap_snp_c1_15530	CC	CC	CC	--	TC	CC	CC	CC	TC	CC	CC	TC
solcap_snp_c1_15533	CC	CC	CC	CC	CC	CC	CC	CC	CC	CC	CC	CC
solcap_snp_c1_15534	TT	TT	TT	TT	TT	TT	TT	TT	TT	TT	TT	TT
solcap_snp_c1_15536	AA	AA	AA	GG	AG	AA	GG	AA	AG	--	AA	GG
solcap_snp_c1_15547	AA	AG	AA	AA	AA	AA	AA	AA	AA	AA	AA	AG
solcap_snp_c1_15551	--	--	--	--	--	--	--	--	--	--	--	AA
solcap_snp_c1_15561	AC	CC	AC	CC	CC	--	CC	AC	CC	AC	AC	--
solcap_snp_c1_15562	TT	TC	TC	TC	TC	--	TC	TC	TC	TC	--	TC
solcap_snp_c1_15563	AA	AA	AA	AA	AA	AA	AA	AA	AA	AA	AG	AA
solcap_snp_c1_15579	CC	CC	CC	TC	CC	CC	TC	CC	CC	CC	CC	TT
solcap_snp_c1_15580	AA	AA	AA	GG	GG	GG	GG	GG	GG	GG	GG	AA
solcap_snp_c1_15590	AG	GG	AG	AG	GG	GG	GG	GG	GG	GG	--	GG
solcap_snp_c1_15594	--	CC	--	CC	CC	CC	CC	CC	CC	CC	CC	CC
solcap_snp_c1_15596	CC	CC	CC	CC	CC	CC	CC	CC	CC	CC	CC	CC
solcap_snp_c1_156	TT	TT	TT	TT	TT	TT	TT	--	TT	TT	TT	CC
solcap_snp_c1_15606	GG	GG	GG	GG	GG	GG	GG	GG	GG	GG	GG	GG
solcap_snp_c1_15609	CC	TC	CC	TT	TT	TT	TT	TT	TT	TT	TT	TC
solcap_snp_c1_15612	CC	AC	CC	AC	AC	AA	AC	AA	AC	AA	AA	AA
solcap_snp_c1_15614	TT	TT	TT	TT	TT	TT	TT	TT	TT	TT	CC	TT
solcap_snp_c1_15618	GG	GG	GG	GG	AG	GG	GG	GG	AG	GG	GG	GG
solcap_snp_c1_15638	TT	TT	TT	TG	TG	TT	TG	TT	TG	TT	TT	TT
solcap_snp_c1_15641	GG	GG	GG	GG	GG	GG	AG	GG	GG	AA	AA	AA
solcap_snp_c1_15642	AA	AA	AA	AA	AA	AA	AA	AA	AA	AA	AA	AA
solcap_snp_c1_15655	AG	AA	AA	AG	AG	AA	AG	AA	AG	AA	AA	GG
solcap_snp_c1_15656	CC	TT	CC	TT	TT	TT	TT	TT	TT	TT	CC	TT
solcap_snp_c1_15657	CC	CC	CC	CC	CC	TC	CC	CC	CC	CC	CC	CC
solcap_snp_c1_15658	CC	TC	CC	CC	CC	CC	CC	CC	CC	CC	CC	TT
solcap_snp_c1_15671	CC	CC	CC	CC	CC	CC	CC	TC	CC	--	CC	TC
solcap_snp_c1_15684	TT	CC	TT	TC	TC	TT	TC	TT	TC	TT	TT	TC
solcap_snp_c1_15689	TT	TT	TT	TT	TT	TT	TT	TT	TT	TT	TT	CC
solcap_snp_c1_15690	CC	CC	CC	CC	CC	CC	CC	CC	CC	CC	CC	AA
solcap_snp_c1_15692	GG	GG	--	GG	GG	GG	GG	GG	GG	GG	TT	GG
solcap_snp_c1_15694	GG	GG	GG	GG	GG	GG	GG	GG	GG	GG	GG	GG
solcap_snp_c1_15695	AA	AA	AA	AA	AA	AA	AA	AA	AA	AA	AA	AA
solcap_snp_c1_15698	AA	--	AA	AA	AA	AA	AA	AA	AA	--	AG	AG
solcap_snp_c1_15700	AA	AA	AA	AA	AA	AA	AA	AA	AA	AA	AA	AA
solcap_snp_c1_15714	CC	CC	CC	TC	CC	CC	CC	CC	CC	CC	CC	TT
solcap_snp_c1_15717	TT	TT	TT	TC	TC	TT	TC	TT	TC	TT	TT	TT
solcap_snp_c1_15726	AA	AA	AA	AA	AA	AA	AA	AA	AA	AA	GG	AA
solcap_snp_c1_15739	TT	TT	TT	TT	TT	TT	TT	TT	TT	TT	TT	TT
solcap_snp_c1_15746	--	CC	--	CC	CC	CC	CC	CC	CC	CC	--	TT
solcap_snp_c1_15755	GG	AG	GG	AG	--	AG	AG	AA	--	AG	AA	GG
solcap_snp_c1_15756	CC	AA	CC	AA	AA	AA	AC	AA	AA	AA	AA	AC
solcap_snp_c1_1576	GG	GG	GG	AG	AG	--	GG	--	AG	GG	GG	GG
solcap_snp_c1_15760	GG	GG	GG	GG	GG	GG	GG	GG	GG	GG	GG	AG
solcap_snp_c1_15762	TT	TT	TT	TT	TT	TT	TT	TT	TT	TT	TT	TT
solcap_snp_c1_15763	--	CC	--	--	--	CC	--	--	--	TC	--	TC
solcap_snp_c1_15780	TT	TT	TT	TT	TT	TT	TT	TT	TT	TT	TT	TC
solcap_snp_c1_15782	GG	GG	GG	GG	GG	GG	GG	GG	GG	GG	GG	GG
solcap_snp_c1_15783	AA	AA	AA	AA	AG	AA	AA	AA	AG	AA	GG	AA
solcap_snp_c1_15787	GG	GG	GG	GG	GG	GG	GG	GG	GG	GG	GG	GG
solcap_snp_c1_15811	AA	AA	AA	AA	AA	AA	AA	AA	AA	AA	AA	AA
solcap_snp_c1_15816	--	--	AG	--	--	--	AA	--	--	AA	--	AG
solcap_snp_c1_15817	CC	--	CC	CC	CC	CC	CC	CC	CC	CC	CC	CC
solcap_snp_c1_15818	AC	AC	AC	--	AC	--	AC	--	AC	AC	AC	AC
solcap_snp_c1_15826	GG	TT	TT	--	TG	--	--	--	TG	--	GG	--
solcap_snp_c1_15829	TT	TC	TT	--	TC	TT	TT	TT	TC	TT	TT	TT
solcap_snp_c1_15839	AA	AA	AA	AG	AA	AA	AG	AA	AA	AA	AA	AA
solcap_snp_c1_15842	CC	TC	CC	TC	--	CC	TC	CC	TC	TC	TT	TC
solcap_snp_c1_15843	GG	--	GG	GG	GG	GG	GG	GG	GG	GG	GG	GG
solcap_snp_c1_15853	AA	AA	AA	AA	AA	AA	AA	AA	AA	AA	AA	AA
solcap_snp_c1_15855	CC	CC	CC	CC	CC	CC	CC	CC	CC	CC	CC	CC
solcap_snp_c1_15858	GG	--	GG	GG	GG	GG	GG	GG	GG	GG	GG	GG
solcap_snp_c1_15860	--	TT	--	--	TT	--	--	--	TT	--	--	TT
solcap_snp_c1_15864	TT	CC	TT	CC	CC	CC	CC	CC	CC	CC	CC	CC
solcap_snp_c1_15868	AA	AA	AA	AA	AA	CC	AA	AA	AA	AA	AA	AA
solcap_snp_c1_15870	GG	AG	GG	AG	GG	GG	--	GG	GG	GG	GG	GG
solcap_snp_c1_15872	TT	TT	TT	TT	TT	TT	TT	TT	TT	TC	TT	TT
solcap_snp_c1_15873	AA	AA	AA	AA	AC	AA	AA	AA	AC	AA	AA	AA
solcap_snp_c1_15874	AA	GG	AA	AA	AG	AA	AA	AA	AG	AA	AA	GG
solcap_snp_c1_15876	AA	AA	--	AG	AG	AA	AG	--	AG	AA	--	GG
solcap_snp_c1_15878	TT	TT	TT	TT	TT	TT	TT	--	TT	TT	TG	TT
solcap_snp_c1_15886	GG	--	GG	--	TG	--	--	GG	TG	TT	--	TG
solcap_snp_c1_15889	AA	AA	AA	AA	AA	AA	AA	AA	AA	AA	AA	AA
solcap_snp_c1_15906	GG	GG	GG	GG	GG	GG	GG	GG	GG	GG	GG	CG
solcap_snp_c1_15909	CC	AA	CC	AC	AC	AA	AC	CC	AC	AA	CC	CC
solcap_snp_c1_1591	TT	CC	TT	CC	CC	CC	CC	CC	CC	CC	CC	CC
solcap_snp_c1_15910	AA	AA	AA	AA	AA	AA	AA	AA	AA	AA	AA	--
solcap_snp_c1_15911	CC	CC	CC	CC	CC	CC	CC	CC	CC	CC	CC	TC
solcap_snp_c1_15912	CC	CC	CC	CC	CC	CC	CC	CC	CC	CC	CC	TT
solcap_snp_c1_15913	AA	AA	AA	AA	AA	AA	AA	AA	AA	AA	AA	AA
solcap_snp_c1_15914	AA	AA	AA	AG	AG	AA	AG	AA	AG	AA	AA	GG
solcap_snp_c1_15925	AA	AC	AA	AC	AC	CC	AC	AC	AC	CC	CC	CC
solcap_snp_c1_15926	GG	GG	GG	GG	GG	GG	GG	GG	GG	GG	--	AA
solcap_snp_c1_15962	CC	TC	CC	TT	TC	CC	--	CC	TC	TT	TT	CC
solcap_snp_c1_15965	TT	TT	TT	TT	TT	TT	TT	TT	TT	TT	TT	GG
solcap_snp_c1_15971	AA	--	AA	AG	--	AA	--	AA	--	AA	AA	AG
solcap_snp_c1_15972	GG	GG	GG	GG	AG	GG	GG	GG	AG	GG	GG	AG
solcap_snp_c1_15973	CC	CC	CC	CC	CC	--	CC	CC	CC	CC	CC	TC
solcap_snp_c1_15974	AA	CC	AA	AC	--	AA	AC	AA	--	AA	AA	CC
solcap_snp_c1_15975	GG	GG	GG	AG	GG	GG	GG	GG	GG	GG	GG	GG
solcap_snp_c1_15977	TC	TC	CC	CC	TC	CC	CC	CC	TC	CC	--	TC
solcap_snp_c1_15982	TT	TT	TT	TT	TT	TT	TT	TT	TT	TT	TT	TT
solcap_snp_c1_15983	CC	CC	CC	CC	CC	CC	CC	TC	CC	CC	CC	TC
solcap_snp_c1_16	AG	AG	AG	--	AG	AG	--	AG	AG	AG	AA	AA
solcap_snp_c1_16001	AA	AA	AA	AA	AA	AA	AA	AA	AA	AA	AA	AA
solcap_snp_c1_16007	--	TC	--	TC	TC	TC	TC	TC	TC	--	TC	--
solcap_snp_c1_16011	--	TC	--	TC	TT	TT	TC	TT	TT	TT	TT	TT
solcap_snp_c1_16013	--	--	--	AG	AG	--	AG	--	AG	--	GG	GG
solcap_snp_c1_16021	AA	AA	AA	AA	AG	GG	AA	GG	AG	AA	AA	GG
solcap_snp_c1_16040	GG	AG	GG	GG	GG	GG	GG	GG	GG	--	GG	GG
solcap_snp_c1_16052	TT	TT	TT	TT	TC	TT	TT	TT	TC	TT	TT	CC
solcap_snp_c1_16062	TT	TT	TT	TT	TT	TT	TT	TT	TT	TT	TT	TT
solcap_snp_c1_16067	CC	TC	CC	CC	CC	CC	CC	CC	CC	CC	CC	TT
solcap_snp_c1_16071	AA	AA	AA	AA	AA	AA	AA	AA	AA	AA	AA	AA
solcap_snp_c1_16079	AA	AG	AA	AA	AA	AA	AA	AA	AA	AA	AA	AG
solcap_snp_c1_16080	CC	TC	CC	TC	TC	CC	TC	CC	TC	TT	CC	CC
solcap_snp_c1_16094	CC	CC	CC	CC	CC	CC	CC	CC	CC	--	CC	CC
solcap_snp_c1_16106	AA	CC	AA	AA	AA	AA	AA	AA	AA	AA	AA	AA
solcap_snp_c1_16111	CC	CC	CC	CC	CC	CC	CC	CC	CC	TC	CC	CC
solcap_snp_c1_16114	TT	TT	TT	TT	TC	TT	TT	TT	TC	TT	TT	CC
solcap_snp_c1_16127	GG	AA	GG	GG	GG	GG	GG	GG	GG	GG	GG	AG
solcap_snp_c1_16128	CC	CC	CC	CC	CC	CC	CC	CC	CC	CC	CC	TT
solcap_snp_c1_16129	AA	AA	AA	AA	AA	AA	AA	AA	AA	AA	AA	AA
solcap_snp_c1_16131	CC	CC	CC	CC	CC	CC	CC	CC	CC	CC	CC	CC
solcap_snp_c1_16141	CC	CC	CC	TC	TC	TT	TC	TC	TC	TT	TT	TC
solcap_snp_c1_16148	AA	AA	AA	AA	AA	AA	AA	AA	AA	AA	AA	AG
solcap_snp_c1_16169	AA	AA	AA	AA	AA	AA	AA	AA	AA	AA	AA	GG
solcap_snp_c1_16170	CC	TC	CC	TC	TC	TT	TC	TT	TC	TC	CC	CC
solcap_snp_c1_16171	CC	TT	CC	TT	TC	CC	TT	CC	TC	TC	TT	TC
solcap_snp_c1_16172	TT	TT	TT	TT	TT	TT	TT	TT	TT	TT	TT	TT
solcap_snp_c1_16178	--	AA	--	CC	CC	AA	CC	AA	CC	CC	AA	AA
solcap_snp_c1_16191	GG	GG	GG	GG	GG	AG	GG	AA	GG	GG	GG	AA
solcap_snp_c1_16193	GG	GG	GG	GG	GG	GG	GG	GG	GG	GG	GG	GG
solcap_snp_c1_16194	CC	CC	CC	AC	CC	CC	AC	CC	CC	CC	CC	AA
solcap_snp_c1_16195	AA	AA	AA	AA	AA	AA	AA	AA	AA	AA	AA	AA
solcap_snp_c1_16196	CC	CC	CC	CC	CC	CC	CC	CC	CC	CC	CC	CC
solcap_snp_c1_16201	TT	TT	TT	TT	TT	TT	TT	TT	TT	TT	TT	TC
solcap_snp_c1_16212	TT	TT	TT	TT	TT	TT	TT	TT	TT	TT	TT	TT
solcap_snp_c1_16221	AA	AA	AA	AA	AA	AA	AA	AA	AA	AA	AA	AA
solcap_snp_c1_16222	TT	--	TT	AT	AT	TT	AT	TT	AT	--	TT	TT
solcap_snp_c1_16223	AA	AA	AA	AA	AA	AA	AA	AA	AA	AA	AA	AA
solcap_snp_c1_16224	TT	TT	TT	TT	TT	TT	TA	TT	TT	TT	TT	TT
solcap_snp_c1_16225	CC	CC	CC	CC	TC	CC	TC	CC	TC	CC	CC	CC
solcap_snp_c1_16227	GG	GG	GG	GG	GG	GG	GG	GG	GG	GG	GG	GG
solcap_snp_c1_16229	CC	TT	CC	TC	TC	CC	TC	TT	TC	--	TT	CC
solcap_snp_c1_16234	TT	TT	TT	TT	TC	TT	TT	TT	TC	TT	TT	TT
solcap_snp_c1_16250	CC	CC	CC	CC	TC	CC	CC	CC	TC	CC	CC	CC
solcap_snp_c1_16258	CC	CC	CC	CC	CC	CC	CC	CC	CC	CC	CC	TC
solcap_snp_c1_16261	CC	CC	CC	CC	CC	CC	CC	CC	CC	CC	CC	CC
solcap_snp_c1_16267	AA	AA	AA	AA	AA	AA	AA	AA	AA	AA	AA	GG
solcap_snp_c1_16286	GG	GG	GG	GG	GG	GG	GG	GG	GG	GG	GG	GG
solcap_snp_c1_16291	CC	CC	CC	CC	CC	CC	CC	CC	CC	CC	CC	TC
solcap_snp_c1_16299	AA	AA	AA	AA	AA	AA	AA	AA	AA	AA	AA	AA
solcap_snp_c1_16301	CC	CC	--	CC	CC	CC	CC	CC	CC	CC	CC	CC
solcap_snp_c1_16312	CC	CC	CC	TC	CC	CC	CC	CC	CC	CC	CC	--
solcap_snp_c1_16325	AA	AA	AA	AA	AA	AA	AA	AA	AA	AA	AA	AA
solcap_snp_c1_16342	--	--	--	--	TT	CC	TT	--	TT	--	--	--
solcap_snp_c1_16349	GG	GG	GG	GG	GG	GG	GG	GG	GG	GG	GG	AA
solcap_snp_c1_16351	CC	CC	CC	CC	CC	CC	CC	CC	CC	CC	CC	TT
solcap_snp_c1_16353	GG	GG	GG	GG	GG	GG	GG	GG	GG	GG	GG	GG
solcap_snp_c1_16358	CC	TC	CC	TC	TC	TT	--	CC	TC	TT	CC	TC
solcap_snp_c1_16362	GG	GG	GG	GG	GG	GG	GG	GG	GG	GG	AA	GG
solcap_snp_c1_16364	TT	TT	TT	TT	TT	TT	TT	TT	TT	TT	TT	GG
solcap_snp_c1_16376	TC	TC	TC	TC	TC	TC	TC	TC	TC	TC	TC	TC
solcap_snp_c1_1638	GG	GG	GG	GG	GG	GG	GG	GG	GG	GG	GG	GG
solcap_snp_c1_16381	GG	AG	GG	GG	AG	GG	GG	GG	AG	GG	GG	AA
solcap_snp_c1_16382	TT	TC	TT	TC	TC	TT	TC	TT	TC	TT	TT	CC
solcap_snp_c1_16394	GG	TG	GG	GG	GG	GG	GG	GG	GG	--	GG	GG
solcap_snp_c1_16406	CC	CC	CC	CC	CC	CC	CC	CC	CC	CC	CC	TC
solcap_snp_c1_16413	CC	CC	CC	CC	CC	CC	CC	CC	CC	CC	CC	TC
solcap_snp_c1_16414	AA	AA	AA	AA	AA	AA	AA	AA	AA	AA	AA	AG
solcap_snp_c1_16419	--	--	--	CC	--	--	CC	--	--	--	--	CC
solcap_snp_c1_16420	--	--	--	--	--	--	--	--	--	--	--	--
solcap_snp_c1_16421	CC	CC	CC	CC	CC	CC	CC	CC	CC	CC	CC	CC
solcap_snp_c1_16422	AG	AG	AG	--	AG	--	--	--	AG	--	--	GG
solcap_snp_c1_16423	TT	--	TT	--	--	AA	--	AA	--	AA	AA	AA
solcap_snp_c1_16425	TC	CC	CC	CC	CC	TC	CC	TC	CC	CC	CC	CC
solcap_snp_c1_16435	CC	CC	CC	CC	CC	CC	CC	CC	CC	CC	CC	CC
solcap_snp_c1_16439	TT	TT	TT	TC	TC	TT	TC	TT	TC	TT	CC	TT
solcap_snp_c1_16441	CC	CC	CC	CC	CC	CC	CC	CC	CC	CC	CC	CC
solcap_snp_c1_1645	--	GG	--	GG	GG	GG	GG	GG	GG	GG	GG	GG
solcap_snp_c1_16450	GG	AG	GG	AG	AG	GG	GG	GG	AG	AA	GG	GG
solcap_snp_c1_16456	AA	AG	AA	GG	AG	AA	AA	AA	AG	GG	AA	AA
solcap_snp_c1_16459	AA	AA	AA	AA	AA	AA	AA	AA	AA	AA	AA	GG
solcap_snp_c1_16470	GG	GG	GG	GG	GG	GG	GG	GG	GG	GG	GG	AA
solcap_snp_c1_16472	CC	AC	CC	AC	AA	CC	AC	CC	AC	CC	CC	AC
solcap_snp_c1_16490	GG	GG	GG	GG	GG	GG	GG	GG	GG	GG	GG	GG
solcap_snp_c1_16495	CC	CC	CC	CC	CC	CC	CC	CC	CC	CC	CC	TT
solcap_snp_c1_16496	CC	CC	CC	TC	CC	CC	TC	CC	CC	CC	CC	TC
solcap_snp_c1_16513	AA	AA	AA	AA	AA	AA	AA	AA	AA	AA	AA	AA
solcap_snp_c1_16514	AA	AA	AA	AA	AA	AA	AA	AA	AA	AA	AA	AA
solcap_snp_c1_16515	TT	TT	TT	TT	TT	TT	TT	TT	TT	TT	TT	TT
solcap_snp_c1_16517	AA	AA	AA	AA	AA	AA	AA	AA	AA	AA	GG	AA
solcap_snp_c1_16526	TT	TT	TT	TT	TT	TT	TT	TT	TT	TT	CC	TT
solcap_snp_c1_1653	CC	CC	CC	TC	CC	CC	TC	CC	CC	CC	CC	CC
solcap_snp_c1_16534	GG	GG	GG	GG	GG	GG	GG	GG	GG	GG	GG	TG
solcap_snp_c1_16535	CC	CC	CC	CC	CC	CC	CC	CC	CC	CC	CC	CC
solcap_snp_c1_16540	CC	CC	CC	CC	CC	CC	CC	CC	CC	CC	CC	CC
solcap_snp_c1_16542	CC	CC	CC	CC	CC	CC	CC	CC	CC	CC	CC	CC
solcap_snp_c1_16548	CC	CC	CC	CC	CC	CC	CC	CC	CC	CC	CC	--
solcap_snp_c1_16550	--	TT	--	--	--	--	--	--	--	--	--	CC
solcap_snp_c1_16552	AA	AA	AA	AA	AA	AA	AA	AA	AA	AA	AA	AA
solcap_snp_c1_16555	GG	GG	GG	GG	GG	GG	GG	--	GG	GG	GG	GG
solcap_snp_c1_16581	GG	TG	GG	GG	GG	GG	GG	GG	GG	GG	GG	TT
solcap_snp_c1_16585	AA	AG	AA	AG	AA	AA	AG	AA	AA	AA	AA	GG
solcap_snp_c1_16588	CC	TT	--	CC	CC	CC	CC	CC	--	CC	CC	CC
solcap_snp_c1_16616	AA	AA	--	AA	AA	AA	AA	AA	AA	AA	AA	AC
solcap_snp_c1_16621	GG	GG	GG	GG	GG	GG	GG	GG	GG	GG	GG	GG
solcap_snp_c1_16624	AA	AG	AA	AG	AA	AA	AA	AG	--	AA	GG	--
solcap_snp_c1_16625	TT	TT	TT	TT	TT	TT	TT	TT	TT	TT	TT	TT
solcap_snp_c1_16636	CC	CC	CC	CC	CC	CC	CC	CC	CC	CC	CC	CC
solcap_snp_c1_16639	--	TT	--	--	--	--	--	--	--	--	--	--
solcap_snp_c1_16641	--	AG	--	--	AG	AG	AG	AG	AG	AG	--	AG
solcap_snp_c1_16642	--	TT	TT	TG	--	--	--	--	--	TG	TT	TT
solcap_snp_c1_16643	TT	TT	TT	TT	TT	TT	TT	TT	TT	TT	TT	GG
solcap_snp_c1_16651	GG	GG	GG	GG	GG	GG	GG	GG	GG	GG	GG	AA
solcap_snp_c1_16653	GG	GG	GG	GG	GG	GG	GG	GG	GG	GG	GG	GG
solcap_snp_c1_16654	GG	GG	GG	GG	GG	GG	--	GG	GG	GG	GG	GG
solcap_snp_c1_16656	GG	AG	GG	AG	AG	AA	AG	AG	AG	AA	AA	GG
solcap_snp_c1_16676	GG	GG	GG	GG	GG	GG	GG	GG	GG	GG	GG	AG
solcap_snp_c1_16679	GG	GG	GG	GG	GG	GG	GG	GG	GG	GG	GG	AA
solcap_snp_c1_16685	--	--	--	--	--	--	--	--	--	--	--	CC
solcap_snp_c1_16688	--	--	--	--	--	--	--	--	--	--	CC	TT
solcap_snp_c1_16689	GG	GG	GG	GG	GG	GG	GG	GG	GG	GG	GG	GG
solcap_snp_c1_16690	GG	GC	GG	GC	GC	GG	GC	GG	GC	GC	GG	GG
solcap_snp_c1_16695	TT	TT	TT	TT	TT	TT	TT	TT	TT	TT	TT	CC
solcap_snp_c1_16696	AA	AA	AA	AA	AA	--	AA	--	AA	AA	AA	AA
solcap_snp_c1_167	CC	CC	CC	TC	CC	CC	TC	CC	CC	CC	CC	TT
solcap_snp_c1_16708	TT	GG	TT	GG	GG	TG	GG	--	GG	TT	GG	GG
solcap_snp_c1_16726	CC	CC	CC	CC	CC	CC	CC	CC	CC	CC	CC	CC
solcap_snp_c1_16727	GG	GG	GG	GG	GG	GG	GG	GG	GG	GG	GG	GG
solcap_snp_c1_16731	GG	GG	GG	GG	GG	GG	GG	GG	GG	GG	GG	AG
solcap_snp_c1_1683	--	CC	--	CC	CC	CC	CC	CC	CC	CC	CC	TT
solcap_snp_c1_1684	GG	GG	GG	GG	GG	GG	GG	GG	GG	GG	GG	GG
solcap_snp_c1_171	AG	GG	AG	GG	GG	GG	GG	GG	GG	GG	GG	GG
solcap_snp_c1_1737	CC	CC	CC	TC	TC	CC	TC	TC	TC	CC	CC	CC
solcap_snp_c1_1739	AA	AA	--	AA	AA	AA	AA	AA	AA	AA	AA	GG
solcap_snp_c1_1770	GG	GG	GG	GG	GG	GG	GG	GG	GG	GG	GG	GG
solcap_snp_c1_1774	CC	TC	CC	CC	--	CC	CC	CC	--	CC	CC	TT
solcap_snp_c1_1775	CC	CC	CC	CC	CC	CC	CC	CC	CC	CC	CC	CC
solcap_snp_c1_1778	GG	GG	GG	GG	GG	GG	GG	GG	GG	GG	GG	GG
solcap_snp_c1_1779	CC	CC	CC	CC	CC	CC	CC	CC	CC	CC	CC	CC
solcap_snp_c1_1780	GG	GG	GG	GG	GG	GG	GG	GG	GG	GG	AA	GG
solcap_snp_c1_1781	GG	GG	GG	GG	GG	GG	GG	GG	GG	GG	GG	GG
solcap_snp_c1_1784	CC	TC	CC	CC	CC	CC	CC	CC	CC	CC	CC	TC
solcap_snp_c1_1802	CC	CC	CC	CC	CC	CC	CC	CC	CC	CC	CC	TT
solcap_snp_c1_1837	AA	AA	AA	AG	AG	--	AG	AG	AG	--	AG	AA
solcap_snp_c1_1838	AA	AA	AA	GG	AG	GG	GG	GG	AG	GG	--	AA
solcap_snp_c1_1847	GG	GG	GG	GG	AG	GG	GG	GG	AG	GG	GG	AA
solcap_snp_c1_1853	CC	CC	CC	CC	CC	CC	CC	CC	CC	CC	CC	CC
solcap_snp_c1_1873	AA	AG	AA	AG	AG	GG	AG	GG	AG	GG	AA	AA
solcap_snp_c1_1874	CC	CC	CC	CC	CC	CC	CC	CC	CC	CC	CC	CC
solcap_snp_c1_1875	CC	CC	CC	CC	CC	CC	CC	CC	CC	CC	CC	CC
solcap_snp_c1_1881	TT	TT	TT	TT	TT	TT	TT	TT	TT	TT	TT	TT
solcap_snp_c1_1908	AA	AA	AA	AA	AA	AA	AA	AA	AA	AA	GG	AA
solcap_snp_c1_1909	GG	AG	GG	GG	GG	GG	GG	GG	GG	GG	GG	AA
solcap_snp_c1_1914	CC	TC	CC	--	TC	CC	--	CC	TC	CC	CC	TT
solcap_snp_c1_1918	CC	CC	CC	CC	CC	--	CC	CC	CC	CC	CC	CC
solcap_snp_c1_1923	CC	CC	CC	CC	CC	CC	CC	CC	CC	CC	CC	CC
solcap_snp_c1_1944	GG	GG	GG	AG	AG	AA	AG	AA	AG	AA	AA	GG
solcap_snp_c1_1948	GG	GG	GG	GG	GG	GG	GG	GG	GG	GG	GG	GG
solcap_snp_c1_1954	AA	AA	AA	AA	AA	AA	AA	AA	AA	AG	AA	AA
solcap_snp_c1_1959	TC	CC	TT	CC	CC	CC	CC	CC	CC	CC	CC	CC
solcap_snp_c1_1968	TT	TT	TT	TT	TT	TT	TT	TT	TT	TT	TT	TT
solcap_snp_c1_197	CC	AA	CC	AA	AA	AA	AA	AA	AA	AA	CC	AA
solcap_snp_c1_1985	CC	CC	CC	CC	CC	CC	CC	CC	CC	CC	CC	TT
solcap_snp_c1_200	TT	CC	TT	CC	CC	CC	CC	CC	CC	CC	CC	CC
solcap_snp_c1_2009	TT	TT	TT	TT	TT	TT	TT	TT	TT	TT	--	TT
solcap_snp_c1_2025	--	TG	TG	TG	TG	TG	TG	TG	TG	TG	TG	TG
solcap_snp_c1_2027	TC	--	TC	TC	--	TC	--	--	TC	TC	TC	TC
solcap_snp_c1_2038	AA	AA	AA	AA	AA	AA	AA	--	AA	AA	AC	AA
solcap_snp_c1_2039	--	--	--	--	--	--	TC	--	--	--	TC	TT
solcap_snp_c1_2051	AA	AA	AA	AA	AA	AA	AA	AA	AA	AA	GG	AA
solcap_snp_c1_2060	CC	CC	CC	CC	CC	CC	CC	CC	CC	CC	CC	AA
solcap_snp_c1_2064	--	AA	AA	AA	AA	AA	AA	AA	AA	AA	--	GG
solcap_snp_c1_2065	AA	AA	AA	AA	AA	AA	AA	AA	AA	AA	AA	GG
solcap_snp_c1_2067	CC	CC	CC	CC	CC	--	CC	CC	CC	CC	CC	CC
solcap_snp_c1_2071	GG	GG	GG	GG	GG	GG	GG	GG	GG	GG	GG	GG
solcap_snp_c1_2082	CC	CC	CC	CC	CC	CC	CC	CC	CC	--	TT	CC
solcap_snp_c1_2086	GG	GG	GG	GG	GG	GG	GG	GG	GG	GG	GG	GG
solcap_snp_c1_2090	CC	CC	CC	CC	TC	CC	CC	CC	TC	CC	CC	CC
solcap_snp_c1_2091	GG	GG	GG	GG	GG	GG	GG	GG	GG	GG	GG	GG
solcap_snp_c1_2109	--	TC	CC	TC	CC	CC	TC	CC	CC	CC	CC	TT
solcap_snp_c1_211	TT	TT	TT	TT	TT	TT	TT	TT	TT	TT	TT	TT
solcap_snp_c1_2112	CC	AA	CC	AA	AA	CC	AA	CC	AA	AA	CC	AA
solcap_snp_c1_2116	CC	CC	CC	CC	CC	CC	CC	CC	CC	CC	CC	CC
solcap_snp_c1_2117	AA	AA	AA	AA	AA	AA	AA	AA	AA	AA	AA	GG
solcap_snp_c1_212	CC	CC	CC	CC	CC	CC	CC	CC	CC	CC	CC	CC
solcap_snp_c1_2124	--	AA	--	AA	AA	AA	AA	AA	AA	AA	AA	AA
solcap_snp_c1_2126	TT	CC	TT	--	TC	TT	--	TT	TC	CC	TT	TT
solcap_snp_c1_2139	AA	GG	AA	GG	GG	GG	GG	GG	GG	GG	GG	AG
solcap_snp_c1_216	AA	AC	AA	AC	AC	AA	AC	AA	AC	CC	CC	AC
solcap_snp_c1_2162	CC	CC	CC	CC	CC	CC	CC	CC	CC	CC	TT	CC
solcap_snp_c1_2180	CC	CC	CC	CC	CC	CC	CC	CC	CC	CC	CC	CC
solcap_snp_c1_2181	GG	GG	GG	GG	GG	GG	GG	GG	GG	GG	GG	GG
solcap_snp_c1_22	CC	CC	CC	CC	CC	CC	CC	CC	CC	CC	--	TT
solcap_snp_c1_2203	CC	CC	CC	TC	TC	CC	CC	CC	TC	TT	CC	CC
solcap_snp_c1_2209	CC	CC	CC	CC	CC	CC	CC	CC	CC	CC	CC	CC
solcap_snp_c1_2212	CC	CC	CC	CC	CC	CC	CC	CC	CC	CC	CC	TT
solcap_snp_c1_2228	TC	CC	TT	CC	TC	TT	TC	CC	TC	CC	CC	TC
solcap_snp_c1_225	TT	TT	TT	TT	TT	--	--	--	TT	--	--	TT
solcap_snp_c1_2275	GG	GG	GG	AG	GG	GG	GG	GG	GG	GG	GG	GG
solcap_snp_c1_2280	AA	AA	AA	AA	AA	AA	AA	AA	AA	AA	AA	GG
solcap_snp_c1_2281	GG	GG	GG	GG	GG	--	GG	--	GG	GG	GG	GG
solcap_snp_c1_23	AA	AA	AA	AA	AA	AA	AA	AA	AA	AA	AA	AA
solcap_snp_c1_2304	TT	TT	TT	TC	TC	CC	TT	TC	TC	TT	TT	CC
solcap_snp_c1_2314	AA	AA	AA	AA	AA	AA	AA	AA	AA	AA	AA	AA
solcap_snp_c1_2319	TT	TT	TT	TT	TT	TT	TT	TT	TT	TT	TT	TC
solcap_snp_c1_233	CC	CC	CC	CC	CC	TT	CC	TT	CC	CC	CC	CC
solcap_snp_c1_2331	AA	GG	AA	GG	AG	AA	GG	GG	AG	GG	GG	GG
solcap_snp_c1_2333	GG	GG	GG	GG	GG	GG	GG	AG	GG	GG	GG	GG
solcap_snp_c1_2340	CC	CC	CC	CC	CC	CC	CC	CC	CC	CC	CC	CC
solcap_snp_c1_2350	GG	TT	GG	TT	TT	GG	TT	GG	TT	TG	GG	TT
solcap_snp_c1_2352	AA	AA	AA	AA	AA	AA	AA	AA	AA	AA	AA	AA
solcap_snp_c1_2358	AA	AA	AA	AA	AA	AA	AA	AA	AA	AA	AA	AA
solcap_snp_c1_2366	GG	GG	GG	GG	GG	GG	GG	TT	GG	GG	GG	TG
solcap_snp_c1_237	TT	TT	TT	TT	TT	--	TT	--	TT	TT	CC	TT
solcap_snp_c1_2383	AA	AA	AA	AA	AA	AA	AA	AA	AA	AA	AA	AA
solcap_snp_c1_239	CC	CC	CC	CC	CC	CC	CC	CC	CC	CC	CC	CC
solcap_snp_c1_2398	TT	TG	TT	TG	TG	TT	TG	TT	TG	TT	TT	GG
solcap_snp_c1_2404	GG	AG	GG	AG	AG	GG	AG	GG	AG	GG	GG	AA
solcap_snp_c1_2405	CC	TC	CC	TC	TC	CC	TC	CC	TC	CC	CC	CC
solcap_snp_c1_2408	CC	CC	CC	CC	CC	CC	CC	CC	CC	CC	CC	CC
solcap_snp_c1_2417	GG	GG	GG	TG	TG	TG	TG	TT	TG	GG	GG	GG
solcap_snp_c1_242	CC	CC	CC	CC	CC	CC	CC	CC	CC	CC	TT	CC
solcap_snp_c1_2424	TC	CC	CC	CC	CC	CC	CC	CC	CC	CC	CC	CC
solcap_snp_c1_2458	AA	AA	AA	CC	CC	CC	CC	CC	CC	CC	CC	CC
solcap_snp_c1_2459	TT	TT	TT	TT	TT	TT	TT	TT	TT	TT	TT	TT
solcap_snp_c1_2484	AA	AA	AA	AA	AA	AA	AA	AA	AA	AA	AA	AA
solcap_snp_c1_2519	CC	CC	CC	CC	CC	CC	CC	CC	CC	CC	CC	CC
solcap_snp_c1_2520	GG	TT	GG	TG	GG	GG	GG	GG	GG	GG	GG	TT
solcap_snp_c1_2531	CC	CC	CC	TC	TC	CC	TC	CC	TC	TC	CC	CC
solcap_snp_c1_2535	--	CC	--	CC	CC	CC	CC	CC	CC	CC	CC	TT
solcap_snp_c1_2569	--	AC	AC	AC	--	AC	AC	--	--	AC	AC	--
solcap_snp_c1_2574	AA	AA	AA	AA	AA	AA	AA	AA	AA	AA	AA	AA
solcap_snp_c1_2587	CC	TC	CC	CC	TC	TT	CC	TC	TC	CC	CC	TT
solcap_snp_c1_26	GG	GG	GG	GG	GG	GG	GG	GG	GG	GG	--	GG
solcap_snp_c1_2630	AA	AA	--	AA	AA	AA	AA	AA	AA	AA	GG	AA
solcap_snp_c1_2632	AA	AG	AA	AG	AG	AA	AG	AA	AG	AA	AA	GG
solcap_snp_c1_2640	TT	TT	TT	TT	TT	TT	TT	TT	TT	TT	TT	CC
solcap_snp_c1_2641	CC	CC	CC	CC	CC	CC	CC	CC	CC	CC	CC	CC
solcap_snp_c1_2652	CC	CC	CC	CC	CC	CC	CC	CC	CC	CC	CC	CC
solcap_snp_c1_2653	--	--	--	--	--	--	--	--	--	--	--	GG
solcap_snp_c1_2655	AA	AA	AA	AA	AA	AA	TA	AA	AA	AA	AA	TT
solcap_snp_c1_2656	GG	GG	GG	GG	GG	GG	GG	GG	GG	GG	GG	AA
solcap_snp_c1_2657	CC	CC	CC	CC	CC	CC	CC	CC	CC	CC	CC	CC
solcap_snp_c1_2658	CC	CC	--	AC	CC	CC	AC	CC	--	CC	CC	AA
solcap_snp_c1_2659	CC	CC	CC	CC	CC	CC	CC	CC	CC	CC	CC	CC
solcap_snp_c1_2660	GG	GG	GG	GG	GG	GG	GG	GG	GG	GG	AA	GG
solcap_snp_c1_2661	TT	TT	TT	TT	TT	TT	TT	TT	TT	TT	CC	TT
solcap_snp_c1_2672	GG	GG	GG	GG	GG	GG	GG	GG	GG	GG	GG	TG
solcap_snp_c1_2673	GG	--	GG	GG	GG	--	GG	--	GG	--	--	GG
solcap_snp_c1_2681	GG	GG	GG	GG	GG	GG	GG	GG	GG	GG	GG	AG
solcap_snp_c1_2686	AA	AA	AA	--	AA	AA	AA	AA	AA	AA	AA	GG
solcap_snp_c1_2687	CC	CC	CC	CC	CC	TT	CC	CC	CC	CC	CC	CC
solcap_snp_c1_2689	TT	TT	TT	TT	TT	TT	TT	TT	TT	TT	TT	CC
solcap_snp_c1_2690	GG	GG	GG	GG	AG	GG	GG	GG	AG	GG	--	GG
solcap_snp_c1_2702	--	--	--	--	--	--	--	--	--	--	--	--
solcap_snp_c1_2718	GG	GG	GG	GG	AG	AA	GG	AG	AG	AA	GG	GG
solcap_snp_c1_2724	CC	CC	CC	CC	CC	CC	CC	CC	CC	TT	CC	CC
solcap_snp_c1_2727	AA	GG	GG	GG	AG	GG	GG	AG	AG	AA	AA	AG
solcap_snp_c1_274	TT	TT	TT	TT	TT	TT	TT	TT	TT	CC	TT	TC
solcap_snp_c1_2778	CC	CC	CC	CC	CC	CC	CC	CC	CC	CC	CC	CC
solcap_snp_c1_2780	CC	CC	CC	CC	CC	CC	CC	CC	CC	CC	CC	CC
solcap_snp_c1_2786	CC	CC	CC	CC	CC	CC	CC	CC	CC	CC	CC	AA
solcap_snp_c1_2789	TT	TC	TT	TC	TC	TT	TC	TT	TC	CC	CC	CC
solcap_snp_c1_2790	GG	GG	GG	GG	GG	GG	GG	GG	GG	GG	TT	GG
solcap_snp_c1_2791	AA	AA	AA	AA	AA	AA	AA	AA	AA	AA	GG	AA
solcap_snp_c1_2792	CC	CC	CC	CC	CC	CC	CC	CC	CC	CC	CC	TC
solcap_snp_c1_2793	GG	TG	GG	GG	TG	GG	GG	GG	TG	GG	GG	GG
solcap_snp_c1_2795	GG	GG	GG	GG	GG	GG	GG	GG	GG	GG	GG	TT
solcap_snp_c1_2796	CC	CC	CC	TC	TC	TT	TC	TT	TC	CC	TT	CC
solcap_snp_c1_2799	TT	TT	TT	TT	TT	TT	TT	TT	TT	TT	TT	TT
solcap_snp_c1_2820	AA	--	AA	GG	AG	AG	--	GG	AG	AA	AG	GG
solcap_snp_c1_2838	CC	CC	CC	CC	CC	CC	CC	CC	CC	CC	CC	CC
solcap_snp_c1_2839	TC	TC	TC	TC	TC	TC	TC	TC	TC	TC	TC	TC
solcap_snp_c1_2840	CG	CC	CC	CG	CG	CC	CG	CC	CG	CC	CC	CC
solcap_snp_c1_2865	CC	CC	CC	CC	CC	CC	CC	CC	CC	CC	CC	CC
solcap_snp_c1_287	AA	TT	AA	TA	TA	TA	TA	AA	TA	TT	AA	AA
solcap_snp_c1_288	CC	CC	CC	CC	CC	CC	CC	CC	CC	CC	CC	CC
solcap_snp_c1_289	CC	CC	CC	CC	CC	CC	CC	CC	CC	CC	CC	CC
solcap_snp_c1_2944	AA	AA	AA	AA	AA	AA	AA	AA	AA	AA	AA	GG
solcap_snp_c1_2953	GG	GG	GG	GG	GG	GG	GG	AA	GG	GG	GG	GG
solcap_snp_c1_2960	TT	TT	TT	TT	TC	CC	TT	TT	TC	TT	TT	TT
solcap_snp_c1_2978	AA	TA	AA	TA	TA	AA	TA	AA	TA	TT	AA	TT
solcap_snp_c1_2979	AA	AA	AA	AA	AA	AA	AA	AA	AA	AA	AA	AA
solcap_snp_c1_3000	AA	AA	AA	AA	AA	AA	AA	AA	AA	AA	AA	AA
solcap_snp_c1_3001	AA	AA	AA	AA	AA	AA	AA	AA	AA	AA	AA	AG
solcap_snp_c1_3003	CC	CC	CC	CC	CC	TC	TC	CC	CC	CC	--	CC
solcap_snp_c1_3011	AA	AA	AA	AA	AA	AA	AA	AA	AA	AA	AA	AG
solcap_snp_c1_3012	AA	AA	AA	--	AT	AA	--	AA	AT	AA	AA	AT
solcap_snp_c1_3013	--	TG	TG	TG	TG	TG	TG	TG	TG	TG	TG	TT
solcap_snp_c1_3049	GG	GG	GG	GG	GG	GG	GG	GG	GG	GG	GG	GG
solcap_snp_c1_305	CC	CC	CC	CC	CC	CC	CC	CC	CC	CC	CC	TC
solcap_snp_c1_3051	AA	AA	AA	AA	AA	AA	AA	AA	AA	AA	AA	AA
solcap_snp_c1_3052	CC	CC	CC	CC	CC	CC	CC	CC	CC	CC	CC	TT
solcap_snp_c1_3057	CC	CC	CC	CC	CC	CC	CC	CC	CC	CC	CC	TT
solcap_snp_c1_3060	GG	GG	GG	GG	GG	GG	GG	GG	GG	GG	GG	GG
solcap_snp_c1_3062	GG	AA	GG	AG	GG	GG	AG	AG	GG	GG	GG	--
solcap_snp_c1_3063	GG	GG	GG	GG	GG	GG	GG	GG	GG	GG	GG	GG
solcap_snp_c1_3064	AA	AA	--	AA	AA	AA	AA	AA	AA	AA	AA	AA
solcap_snp_c1_3065	AG	AG	--	AG	AG	AA	AG	AA	AG	AA	AA	AG
solcap_snp_c1_307	AA	GG	AA	GG	GG	AG	GG	GG	GG	GG	GG	GG
solcap_snp_c1_3074	--	GG	--	GG	GG	GG	GG	GG	GG	GG	GG	AA
solcap_snp_c1_3080	TC	CC	TC	CC	TC	CC	CC	CC	TC	TT	CC	CC
solcap_snp_c1_3081	AA	AA	AA	AA	AA	AA	AA	AA	AA	AA	AA	AA
solcap_snp_c1_3096	--	--	--	--	--	--	--	--	--	--	--	TT
solcap_snp_c1_3098	CC	CC	CC	CC	CC	CC	CC	CC	CC	CC	CC	CC
solcap_snp_c1_3118	GG	AA	GG	AG	AG	GG	AG	GG	AG	AA	GG	GG
solcap_snp_c1_3125	TT	GG	TT	TG	TG	GG	TG	--	TG	TT	TT	TT
solcap_snp_c1_3126	TT	TT	TT	TT	TT	TT	TT	TT	TT	TT	TT	CC
solcap_snp_c1_3130	AA	AA	AA	AA	AA	AA	AA	AA	AA	AA	AA	GG
solcap_snp_c1_3141	CC	CC	CC	CC	CC	CC	CC	CC	CC	CC	CC	CC
solcap_snp_c1_3142	TT	TT	TT	TA	TA	TT	TA	TT	TA	AA	TT	TT
solcap_snp_c1_3144	TT	TT	TT	TT	TT	TT	TT	TT	TT	TT	TT	TT
solcap_snp_c1_3145	CC	CC	CC	CC	CC	CC	CC	CC	CC	CC	CC	CC
solcap_snp_c1_3147	CC	CC	CC	CC	CC	CC	CC	CC	CC	CC	CC	AA
solcap_snp_c1_3150	CC	CC	CC	CC	CC	CC	CC	CC	CC	CC	CC	CC
solcap_snp_c1_3151	GG	GG	GG	GG	GG	GG	GG	GG	GG	GG	GG	AG
solcap_snp_c1_3153	CC	CC	CC	CC	CC	CC	CC	CC	CC	CC	CC	CC
solcap_snp_c1_3154	CC	CC	CC	CC	CC	CC	CC	CC	CC	CC	CC	CC
solcap_snp_c1_3159	CC	CC	CC	CC	CC	CC	--	CC	CC	CC	CC	CC
solcap_snp_c1_3163	GG	GG	GG	AG	AG	GG	AG	GG	AG	GG	GG	GG
solcap_snp_c1_3166	GG	GG	GG	GG	GG	GG	GG	GG	GG	GG	GG	AA
solcap_snp_c1_3190	TT	TT	TT	TT	TT	TT	TT	TT	TT	TT	TT	TG
solcap_snp_c1_3193	GG	GG	GG	GG	GG	GG	GG	GG	GG	GG	GG	GG
solcap_snp_c1_3199	AA	AA	AA	AG	AG	GG	AG	GG	AG	GG	AA	AA
solcap_snp_c1_3221	GG	GG	GG	TG	TG	TG	TG	TT	TG	TT	GG	GG
solcap_snp_c1_3227	AA	AA	AA	AG	AG	AG	AG	AA	AG	AA	AA	GG
solcap_snp_c1_3234	TT	TT	TT	TT	TT	CC	TT	CC	TT	TT	TT	TT
solcap_snp_c1_3241	CC	CC	CC	CC	CC	CC	CC	CC	CC	CC	CC	CC
solcap_snp_c1_3255	GG	GG	GG	GG	GG	GG	GG	GG	GG	GG	GG	GG
solcap_snp_c1_3273	AA	AA	AA	AA	AA	AA	AA	AA	AA	AA	AA	AA
solcap_snp_c1_3275	CC	CC	CC	TC	TC	TC	TC	CC	TC	TT	TT	CC
solcap_snp_c1_329	GG	GG	GG	GG	GG	GG	GG	GG	GG	GG	GG	GG
solcap_snp_c1_3292	TT	TT	TT	TT	TT	TT	TT	TT	TT	TT	TT	TT
solcap_snp_c1_3293	GG	GG	GG	GG	GG	GG	GG	GG	GG	GG	GG	GG
solcap_snp_c1_3310	--	AG	--	GG	GG	GG	GG	--	GG	GG	--	GG
solcap_snp_c1_3311	CC	CC	CC	CC	CC	CC	CC	CC	CC	CC	CC	TC
solcap_snp_c1_3316	CC	AC	CC	AC	--	CC	AC	CC	--	CC	CC	CC
solcap_snp_c1_3319	AA	AA	AA	AA	AA	AA	AA	AA	AA	AA	AA	AC
solcap_snp_c1_3326	CC	CC	CC	TC	TC	CC	TC	CC	TC	TT	TT	CC
solcap_snp_c1_3343	CC	CC	TC	CC	CC	CC	CC	CC	CC	CC	--	CC
solcap_snp_c1_3346	TT	TT	TT	TT	TT	TT	TT	TT	TT	TT	TT	GG
solcap_snp_c1_3347	GG	GG	GG	GG	GG	GG	GG	GG	GG	GG	GG	AA
solcap_snp_c1_335	AA	AA	AA	AA	AA	AA	AA	AA	AA	AA	AA	AA
solcap_snp_c1_3370	TC	TC	TC	TC	TC	TC	TC	TC	TC	TC	--	TC
solcap_snp_c1_3371	GG	GG	GG	GG	GG	GG	GG	GG	GG	GG	GG	GG
solcap_snp_c1_3374	TT	TT	TT	TT	TT	TT	TT	TT	TT	TT	TT	CC
solcap_snp_c1_3375	GG	GG	GG	GG	GG	GG	GG	GG	GG	GG	GG	GG
solcap_snp_c1_3392	AA	AA	AA	AA	AA	AA	AA	AA	AA	AA	AA	AA
solcap_snp_c1_3393	AA	AA	AA	AA	AA	AA	AA	AA	AA	AA	AA	AA
solcap_snp_c1_3436	TT	TT	TT	TT	TT	TT	TT	TT	TT	TT	TT	TC
solcap_snp_c1_3443	TT	TT	TT	TT	TC	TT	TT	TT	TC	CC	TT	TT
solcap_snp_c1_3450	AA	AA	AA	AA	AA	AA	AA	AA	AA	AA	AA	AA
solcap_snp_c1_3458	TT	TT	TT	TT	TT	TT	TT	TT	TT	TT	TT	TG
solcap_snp_c1_3461	GG	GG	GG	GG	GG	GG	GG	GG	GG	GG	GG	GG
solcap_snp_c1_3462	TT	TT	TT	TT	TT	TT	TT	TT	TT	TT	TT	TT
solcap_snp_c1_3476	CC	TT	TT	TT	TT	TT	TT	TT	TT	TT	TT	TC
solcap_snp_c1_3478	GG	GG	GG	GG	GG	GG	GG	GG	GG	GG	GG	GG
solcap_snp_c1_3484	CC	CC	CC	CC	CC	TC	CC	CC	CC	CC	CC	CC
solcap_snp_c1_3494	CC	CC	CC	CC	CC	CC	CC	CC	CC	CC	CC	CC
solcap_snp_c1_3495	CC	CC	CC	TC	TC	CC	TC	CC	TC	CC	CC	TT
solcap_snp_c1_3497	CC	CC	CC	CC	CC	CC	CC	CC	CC	CC	CC	TC
solcap_snp_c1_3499	--	AA	--	--	AG	--	AA	AA	AG	AG	GG	AA
solcap_snp_c1_3514	--	TT	--	TC	TC	CC	TC	CC	TC	TC	CC	TT
solcap_snp_c1_3515	TT	TT	TT	TT	TT	TT	TT	TT	TT	TT	TT	CC
solcap_snp_c1_3522	GG	GG	GG	GG	GG	GG	GG	GG	GG	GG	GG	AG
solcap_snp_c1_3525	AA	AA	AA	AA	AA	AA	AA	AA	AA	AA	AA	AA
solcap_snp_c1_3526	CC	CC	CC	TC	CC	CC	CC	CC	CC	CC	CC	TC
solcap_snp_c1_3544	AA	AA	AA	AA	AA	AA	AA	AA	AA	AA	AA	AA
solcap_snp_c1_3545	CC	CC	CC	CC	CC	CC	CC	CC	CC	CC	CC	AA
solcap_snp_c1_3546	--	--	--	--	--	--	--	--	--	--	--	GG
solcap_snp_c1_3553	GG	GG	GG	GG	GG	GG	GG	GG	GG	GG	GG	GG
solcap_snp_c1_3557	AA	AA	AA	AA	AA	AA	AA	AA	AA	AA	AA	TT
solcap_snp_c1_357	CC	CC	AC	CC	CC	CC	CC	CC	CC	CC	CC	CC
solcap_snp_c1_3596	TT	TT	TT	TT	TT	TT	TT	TT	TT	TT	TT	TT
solcap_snp_c1_3597	CC	CC	CC	CC	CC	CC	CC	CC	CC	CC	CC	CC
solcap_snp_c1_3598	GG	GG	GG	TG	GG	GG	TG	GG	GG	GG	GG	GG
solcap_snp_c1_36	GG	GG	GG	AG	GG	GG	AG	GG	GG	GG	GG	GG
solcap_snp_c1_3608	--	GG	AA	AG	AG	GG	AG	GG	AG	GG	AA	AG
solcap_snp_c1_3612	GG	GG	GG	GG	GG	GG	GG	GG	GG	GG	GG	GG
solcap_snp_c1_3613	CC	CC	CC	TT	TT	TT	TT	TT	TT	TC	TT	TT
solcap_snp_c1_3616	TT	TT	TT	TT	TT	TT	TT	TT	TT	TT	TT	TT
solcap_snp_c1_3637	TT	TT	TT	TT	TT	TT	TT	TT	TT	--	TT	TG
solcap_snp_c1_3638	GG	GG	GG	GG	GG	AG	GG	GG	GG	GG	GG	GG
solcap_snp_c1_3639	CC	CC	CC	CC	CC	CC	CC	CC	CC	CC	CC	CC
solcap_snp_c1_364	--	AA	--	AA	AA	AA	AA	AA	AA	AA	AA	AA
solcap_snp_c1_3647	TT	TG	TT	TG	TG	--	TG	TT	TG	TT	TT	TT
solcap_snp_c1_3662	TT	TT	TT	TT	TT	--	TT	--	TT	TT	--	TT
solcap_snp_c1_3663	AA	AA	AA	AA	AG	AA	AA	AA	AG	AA	GG	AA
solcap_snp_c1_3687	AA	AA	AA	AA	AA	AA	AA	AA	AA	AA	AA	AA
solcap_snp_c1_3689	GG	GG	GG	GG	GG	GG	GG	GG	GG	GG	GG	AA
solcap_snp_c1_369	TT	--	TT	TC	CC	CC	TC	CC	CC	--	--	CC
solcap_snp_c1_3691	TT	TT	TT	TT	TT	--	TT	--	TT	--	GG	TT
solcap_snp_c1_3693	CC	CC	CC	CC	CC	CC	CC	CC	CC	CC	CC	AA
solcap_snp_c1_3694	CC	CC	CC	TC	TC	TC	TC	CC	TC	TC	TC	CC
solcap_snp_c1_3696	TT	TT	TT	TT	TT	TT	TT	TT	TT	TT	TT	TT
solcap_snp_c1_3707	AA	AA	AA	AA	AG	AA	AA	AA	AG	AA	AA	AG
solcap_snp_c1_3722	AA	--	AA	AA	AA	AA	AA	AA	AA	AA	AA	--
solcap_snp_c1_3740	GG	GG	GG	GG	GG	GG	GG	GG	GG	GG	GG	AG
solcap_snp_c1_3746	TT	TC	TT	TC	TC	TT	TC	TT	TT	TT	TT	CC
solcap_snp_c1_3747	GG	GG	GG	GG	GG	GG	GG	GG	GG	GG	GG	GG
solcap_snp_c1_3750	TT	TT	TT	TT	TT	CC	TT	CC	TT	TT	TT	TT
solcap_snp_c1_3753	CC	TC	CC	TC	CC	CC	TC	CC	CC	CC	CC	TT
solcap_snp_c1_3767	TT	TT	TT	TT	TT	TT	TT	TT	TT	TT	TT	TT
solcap_snp_c1_378	AA	AA	AA	AA	AA	AA	AA	AA	AA	AA	AA	AA
solcap_snp_c1_3793	GG	AA	GG	GG	GG	GG	GG	GG	GG	GG	GG	AG
solcap_snp_c1_3795	CC	CC	CC	CC	CC	CC	CC	CC	CC	CC	CC	AC
solcap_snp_c1_38	GG	--	GG	GG	GG	GG	GG	--	GG	--	--	GG
solcap_snp_c1_3803	CC	CC	CC	--	CC	CC	CC	CC	CC	CC	TT	TC
solcap_snp_c1_3840	GG	GG	GG	GG	GG	GG	GG	GG	GG	--	GG	TG
solcap_snp_c1_3844	CC	CC	CC	CC	CC	CC	CC	CC	CC	CC	CC	CC
solcap_snp_c1_3848	GG	GG	GG	GG	GG	GG	GG	GG	GG	GG	GG	TT
solcap_snp_c1_3850	AA	AA	AA	AA	AA	AA	AA	AA	AA	AA	AA	AA
solcap_snp_c1_3851	TT	TT	TT	TT	TT	TT	TT	TT	TT	TT	TT	CC
solcap_snp_c1_3852	GG	GG	GG	GG	GG	GG	GG	GG	GG	GG	GG	AA
solcap_snp_c1_3853	GG	GG	GG	GG	GG	GG	GG	GG	GG	GG	GG	GG
solcap_snp_c1_3854	GG	GG	GG	GG	GG	GG	GG	GG	GG	GG	GG	GG
solcap_snp_c1_3860	TT	TT	TT	TT	TT	TT	TT	TT	TT	TT	TT	TT
solcap_snp_c1_3863	TT	TC	TT	TC	TC	TT	TC	TT	TC	TT	TT	CC
solcap_snp_c1_3867	CC	CC	CC	CC	CC	--	CC	CC	CC	--	--	TT
solcap_snp_c1_3868	AA	AA	AA	AA	AA	AA	AA	AA	AA	AA	AA	CC
solcap_snp_c1_3876	TT	TT	TT	TT	TT	TT	TT	TT	TT	TT	TT	TT
solcap_snp_c1_3894	TT	TT	TT	TC	TC	TT	TC	TT	TC	TT	--	TT
solcap_snp_c1_3895	TT	TT	TT	TT	TT	TT	TT	TT	TT	TT	TT	TT
solcap_snp_c1_3917	AA	GG	AA	AA	AA	--	AA	AA	AA	AA	AA	AA
solcap_snp_c1_398	AA	AA	AA	AA	AA	AA	AA	AA	AA	AA	AA	AC
solcap_snp_c1_3992	AA	AA	AA	AA	AA	AA	AA	AA	AA	AA	AA	AA
solcap_snp_c1_3993	CC	CC	CC	CC	CC	CC	CC	CC	CC	CC	CC	CG
solcap_snp_c1_3996	CC	CC	CC	CC	CC	CC	CC	CC	CC	CC	CC	AA
solcap_snp_c1_3999	TT	TT	TT	TT	TT	TT	TT	TT	TT	TT	TT	TT
solcap_snp_c1_4000	GG	GG	GG	GG	GG	GG	GG	GG	GG	--	GG	AG
solcap_snp_c1_4005	AA	AA	AA	AA	AA	AA	AA	AA	AA	AA	AA	GG
solcap_snp_c1_4029	CC	CC	CC	CC	CC	CC	CC	--	CC	CC	TT	CC
solcap_snp_c1_403	TT	GG	TT	TG	TG	TT	TG	TT	TG	TT	TT	GG
solcap_snp_c1_4044	CC	TC	CC	CC	CC	CC	CC	CC	CC	TT	CC	CC
solcap_snp_c1_4076	TT	TT	TT	TC	TC	TT	TC	TT	TC	TT	TT	TT
solcap_snp_c1_4077	GG	GG	GG	GG	GG	GG	GG	GG	GG	GG	GG	GG
solcap_snp_c1_4078	GG	GG	GG	GG	GG	GG	GG	GG	GG	GG	GG	AG
solcap_snp_c1_4082	GG	GG	GG	GG	GG	GG	--	GG	GG	GG	GG	GG
solcap_snp_c1_4083	GG	AA	GG	AG	AG	GG	AG	--	AG	AA	--	AA
solcap_snp_c1_4084	TT	TT	TT	TC	TC	TT	TC	TT	TC	TT	TT	CC
solcap_snp_c1_4085	CC	CC	CC	CC	CC	CC	CC	CC	CC	CC	CC	CC
solcap_snp_c1_4086	CC	CC	CC	--	TC	CC	--	CC	TC	CC	CC	CC
solcap_snp_c1_4087	AA	--	--	--	--	AA	--	AA	--	--	AA	AC
solcap_snp_c1_4088	GG	GG	GG	GG	GG	GG	GG	GG	GG	GG	GG	GG
solcap_snp_c1_4089	AA	AA	AA	AA	AA	AA	AA	AA	AA	AA	AA	AA
solcap_snp_c1_4090	CC	TC	CC	CC	TC	CC	CC	CC	TC	CC	CC	TT
solcap_snp_c1_4091	GG	--	GG	GG	GG	--	GG	AG	GG	AG	GG	GG
solcap_snp_c1_4109	GG	AA	GG	AG	AA	AA	AG	AA	AA	AA	AA	GG
solcap_snp_c1_4140	--	--	--	AA	AA	AA	AA	AA	AA	AA	AA	AC
solcap_snp_c1_4162	GG	GG	GG	GG	GG	GG	GG	GG	GG	AA	--	GG
solcap_snp_c1_4171	CC	CC	CC	CC	CC	CC	CC	CC	CC	CC	CC	CC
solcap_snp_c1_4172	GG	GG	GG	AG	AG	GG	AG	GG	AG	AG	GG	GG
solcap_snp_c1_4175	AA	GG	AA	AA	AA	AA	AA	AA	AA	GG	AA	AA
solcap_snp_c1_4178	GG	GG	GG	GG	AG	GG	GG	GG	AG	GG	GG	GG
solcap_snp_c1_4180	TT	TT	TT	TT	TT	TT	TT	TT	TT	TT	TT	CC
solcap_snp_c1_4192	GG	GG	GG	GG	GG	GG	GG	GG	GG	GG	GG	GG
solcap_snp_c1_4206	CC	CC	CC	TC	CC	CC	TC	CC	CC	CC	CC	CC
solcap_snp_c1_4213	AA	GG	AA	AG	AG	GG	AG	GG	AG	AG	GG	GG
solcap_snp_c1_4222	GG	GG	GG	GG	GG	GG	GG	GG	GG	GG	AG	GG
solcap_snp_c1_4228	GG	GG	GG	GG	GG	AG	GG	GG	GG	GG	GG	AG
solcap_snp_c1_4231	GG	GG	GG	GG	AG	GG	GG	GG	AG	GG	GG	GG
solcap_snp_c1_4237	GG	AG	GG	GG	GG	GG	GG	GG	GG	GG	GG	AG
solcap_snp_c1_4238	CC	CC	TT	CC	CC	CC	CC	CC	CC	CC	CC	CC
solcap_snp_c1_4243	GG	GG	GG	AG	GG	GG	AG	GG	GG	GG	GG	GG
solcap_snp_c1_4248	GG	GG	GG	GG	GG	GG	GG	GG	GG	GG	GG	AA
solcap_snp_c1_4271	CC	TC	CC	TC	TC	CC	TC	CC	TC	TT	TT	TT
solcap_snp_c1_4282	AA	AA	AA	AA	AA	AA	AA	AA	AA	AA	AA	AA
solcap_snp_c1_4296	GG	GG	GG	GG	GG	GG	GG	GG	GG	GG	GG	AA
solcap_snp_c1_4319	GG	AG	GG	AG	AG	GG	AG	GG	GG	GG	GG	--
solcap_snp_c1_432	CC	CC	CC	CC	CC	CC	CC	CC	CC	CC	CC	CC
solcap_snp_c1_4322	CC	CC	CC	CC	CC	CC	CC	CC	CC	CC	CC	TC
solcap_snp_c1_4328	CC	CC	CC	CC	CC	CC	CC	CC	CC	CC	CC	TC
solcap_snp_c1_433	TT	TT	TT	TT	TT	TT	TT	TT	TT	TT	TT	TT
solcap_snp_c1_4336	CC	TT	CC	TC	TT	CC	TC	CC	TT	TC	CC	TT
solcap_snp_c1_4347	CC	TC	CC	CC	CC	CC	CC	CC	CC	TC	CC	TC
solcap_snp_c1_4359	CC	CC	CC	CC	CC	CC	CC	CC	CC	CC	CC	TT
solcap_snp_c1_4371	CC	TC	CC	CC	TC	CC	CC	CC	TC	CC	--	TT
solcap_snp_c1_4376	CC	CC	CC	CC	CC	CC	CC	CC	CC	CC	CC	CC
solcap_snp_c1_4378	TT	TC	TT	TC	TC	TT	TC	TT	TC	TT	CC	CC
solcap_snp_c1_4415	TC	TC	TC	TC	TC	TT	TC	TT	TC	TT	TT	--
solcap_snp_c1_4444	TT	TT	TT	TC	TC	TT	TC	TT	TC	TT	TT	TT
solcap_snp_c1_4454	AA	AA	AA	AA	AA	AA	AA	AA	AA	AA	AA	AA
solcap_snp_c1_4455	GG	GG	GG	GG	GG	GG	GG	GG	GG	GG	--	GG
solcap_snp_c1_4464	AA	AA	AA	AA	AA	AA	AA	AA	AA	AA	AA	GG
solcap_snp_c1_4486	TT	TT	TT	TT	TT	TT	TT	TT	TT	TT	TT	CC
solcap_snp_c1_4489	GG	GG	GG	--	GG	GG	GG	GG	GG	GG	GG	--
solcap_snp_c1_449	CC	CC	CC	CC	CC	CC	CC	CC	CC	CC	CC	TC
solcap_snp_c1_450	TT	TT	TT	TT	TT	TT	TT	--	TT	--	--	CC
solcap_snp_c1_4502	AA	AA	AA	AA	AA	AA	AA	AA	AA	AA	AA	AA
solcap_snp_c1_4504	GG	GG	GG	--	--	GG	--	GG	--	--	--	GG
solcap_snp_c1_4509	GG	GG	GG	GG	GG	GG	GG	GG	GG	GG	GG	GG
solcap_snp_c1_4519	--	--	--	--	--	--	--	--	--	--	--	GG
solcap_snp_c1_4542	AA	AA	AA	AA	AA	AA	AA	AA	AA	AA	AA	AA
solcap_snp_c1_456	AA	GG	AA	GG	AG	GG	GG	GG	AG	GG	GG	GG
solcap_snp_c1_4576	AA	AA	AA	AA	AA	AA	AA	AA	AA	AA	AA	AG
solcap_snp_c1_4577	GG	GG	GG	GG	GG	GG	GG	GG	GG	GG	GG	GG
solcap_snp_c1_4579	GG	GG	GG	GG	GG	GG	GG	GG	GG	GG	GG	GG
solcap_snp_c1_459	TT	TT	TT	TT	TT	TT	TT	TT	TT	TT	CC	TT
solcap_snp_c1_4595	--	GG	--	--	GG	GG	--	GG	GG	GG	GG	GG
solcap_snp_c1_4604	TT	CC	TT	CC	CC	TT	CC	TC	CC	CC	TT	TT
solcap_snp_c1_4615	TT	TT	TT	TT	TT	TT	TT	TT	TT	TT	TT	TT
solcap_snp_c1_4617	AA	AA	AA	AA	AA	AA	AA	AA	AA	AA	AA	GG
solcap_snp_c1_4622	GG	GG	GG	GG	GG	GG	GG	GG	GG	GG	GG	GG
solcap_snp_c1_465	--	TT	--	TT	TT	TT	TT	TT	TT	--	CC	TT
solcap_snp_c1_4666	CC	CC	CC	CC	CC	CC	CC	CC	CC	CC	CC	CC
solcap_snp_c1_4680	GG	GG	GG	GG	GG	GG	GG	GG	GG	GG	AA	GG
solcap_snp_c1_4688	GG	TG	GG	GG	TG	GG	GG	GG	TG	GG	GG	TT
solcap_snp_c1_4695	TT	TT	TT	TT	TT	TT	TT	TT	TT	TT	TT	TT
solcap_snp_c1_4706	TC	CC	CC	CC	CC	CC	CC	CC	CC	CC	CC	CC
solcap_snp_c1_4744	CC	CC	CC	CC	CC	CC	CC	CC	CC	CC	CC	TC
solcap_snp_c1_4745	TT	TT	TT	TT	TT	TT	TT	TT	TT	TT	TT	TT
solcap_snp_c1_4748	CC	CC	CC	CC	CC	CC	CC	CC	CC	CC	CC	CC
solcap_snp_c1_4752	GG	GG	GG	GG	GG	GG	GG	GG	GG	GG	GG	GG
solcap_snp_c1_4757	GG	GG	GG	GG	GG	GG	GG	GG	GG	GG	GG	GG
solcap_snp_c1_476	TT	TT	TT	TT	TT	TT	TT	TT	TT	TT	CC	TT
solcap_snp_c1_4763	GG	AG	GG	GG	GG	GG	GG	AG	GG	AG	GG	AA
solcap_snp_c1_4774	CC	CC	CC	CC	CC	CC	CC	CC	CC	CC	CC	TC
solcap_snp_c1_4775	AA	AG	AA	AA	AA	AA	AA	AA	AA	AA	AA	GG
solcap_snp_c1_4776	AA	AA	AA	AA	AA	AA	AA	AA	AA	AA	GG	AA
solcap_snp_c1_4777	CC	CC	CC	CC	CC	CC	CC	CC	CC	CC	TT	CC
solcap_snp_c1_4778	CC	CC	CC	CC	CC	AA	CC	AA	CC	CC	AA	CC
solcap_snp_c1_4779	GG	AG	GG	GG	GG	GG	GG	GG	GG	GG	GG	AA
solcap_snp_c1_4781	CC	CC	CC	CC	CC	CC	CC	CC	CC	CC	GG	CC
solcap_snp_c1_4782	GG	GG	GG	GG	GG	GG	GG	GG	GG	GG	AA	GG
solcap_snp_c1_4783	GG	GG	GG	GG	GG	GG	GG	GG	GG	GG	GG	CC
solcap_snp_c1_4784	TT	TT	TT	TT	TT	TT	--	TT	TT	TT	CC	TT
solcap_snp_c1_4789	CC	CC	CC	CC	TC	CC	CC	CC	TC	TT	CC	CC
solcap_snp_c1_4792	CC	CC	CC	CC	CC	CC	CC	CC	CC	CC	CC	CC
solcap_snp_c1_4794	GG	GG	GG	GG	GG	AA	GG	GG	GG	GG	AA	GG
solcap_snp_c1_4796	AA	AG	AA	AA	AA	AA	AA	AA	AA	AA	AA	AA
solcap_snp_c1_4799	GG	GG	GG	GG	GG	GG	GG	GG	GG	GG	GG	GG
solcap_snp_c1_4800	GG	AA	GG	AA	AA	--	AA	--	AA	AA	AA	AA
solcap_snp_c1_4803	TT	TT	TT	TT	TT	TT	TT	TT	TT	TT	TT	GG
solcap_snp_c1_4814	CC	TC	CC	CC	CC	CC	CC	CC	CC	CC	CC	CC
solcap_snp_c1_4817	AA	AA	AA	AA	AA	AA	AA	AA	AA	AA	CC	AA
solcap_snp_c1_482	CC	TT	CC	TC	TC	CC	TC	CC	TC	TT	CC	TT
solcap_snp_c1_4822	GG	GG	GG	GG	GG	GG	GG	GG	GG	GG	GG	GG
solcap_snp_c1_4823	CC	CC	CC	CC	CC	TC	CC	CC	CC	CC	CC	CC
solcap_snp_c1_4824	CC	TC	CC	CC	CC	CC	CC	CC	CC	CC	CC	CC
solcap_snp_c1_4826	GG	GC	GG	GC	GC	GC	GC	CC	GC	CC	GC	GC
solcap_snp_c1_483	TT	CC	TT	TC	TC	TT	TC	TT	TC	CC	TT	CC
solcap_snp_c1_4847	AA	TA	AA	TT	TA	TT	TT	TT	TA	TT	TT	TA
solcap_snp_c1_4849	CC	TC	CC	CC	CC	CC	CC	CC	CC	CC	CC	TC
solcap_snp_c1_4850	CC	CC	CC	CC	CC	CC	CC	CC	CC	CC	CC	CC
solcap_snp_c1_4859	GG	GG	GG	GG	GG	GG	GG	GG	GG	GG	AA	GG
solcap_snp_c1_4860	CC	CC	CC	CC	CC	CC	CC	CC	CC	CC	CC	CC
solcap_snp_c1_4862	CC	CC	CC	CC	CC	CC	CC	CC	CC	CC	TT	CC
solcap_snp_c1_4873	AA	AG	AA	AG	AG	AA	AG	AA	AG	GG	AA	AG
solcap_snp_c1_4881	GG	GG	GG	GG	GG	GG	GG	GG	GG	GG	GG	GG
solcap_snp_c1_4885	GG	AG	GG	AG	AG	AA	AG	AG	AG	GG	GG	AG
solcap_snp_c1_4925	AA	AA	AA	AA	AA	AA	AA	AA	AA	AA	AA	GG
solcap_snp_c1_4926	GG	GG	GG	GG	GG	GG	GG	GG	GG	GG	GG	GG
solcap_snp_c1_4942	--	GG	--	TT	TT	TT	TT	TT	TT	TT	TT	GG
solcap_snp_c1_4947	TT	CC	TT	TC	TT	TC	TC	TT	TT	TC	TT	TT
solcap_snp_c1_4949	AA	AA	AA	GG	AA	AG	GG	GG	AA	GG	GG	GG
solcap_snp_c1_4951	AA	AA	AA	--	AA	GG	AG	GG	AA	GG	GG	GG
solcap_snp_c1_4989	CC	CC	CC	CC	CC	CC	CC	CC	CC	CC	CC	CC
solcap_snp_c1_4990	TT	TT	TT	TT	TT	TT	TT	TT	TT	TT	TT	CC
solcap_snp_c1_4992	--	CC	CC	CC	CC	CC	CC	CC	CC	CC	CC	CC
solcap_snp_c1_500	CC	TC	TT	TT	TT	TT	TT	TT	TT	TT	TT	TT
solcap_snp_c1_5010	TT	TT	TT	TC	TC	TT	TC	TT	TC	TT	TT	CC
solcap_snp_c1_5029	AA	CC	AA	CC	CC	CC	CC	AC	CC	CC	CC	CC
solcap_snp_c1_5047	CC	CC	CC	CC	CC	CC	CC	CC	CC	CC	CC	CC
solcap_snp_c1_5058	GG	GG	GG	GG	GG	GG	GG	GG	GG	GG	GG	AA
solcap_snp_c1_5088	TT	GG	TT	TT	TT	TT	TT	TT	TT	TT	TT	GG
solcap_snp_c1_5091	AA	AA	AA	AA	AA	GG	AA	GG	AA	AA	AA	AA
solcap_snp_c1_5099	AC	--	AC	--	--	AC	--	AC	--	AC	--	AC
solcap_snp_c1_5100	CC	CC	CC	CC	CC	CC	CC	CC	CC	CC	CC	CC
solcap_snp_c1_5112	GG	GG	GG	--	GG	GG	GG	GG	GG	GG	GG	AA
solcap_snp_c1_5113	TT	TT	TT	TT	TT	TT	TT	TC	TT	TT	TT	TT
solcap_snp_c1_5114	AA	AG	AA	AA	AA	AA	AA	AA	AA	AA	AA	AA
solcap_snp_c1_5115	TT	TT	TT	TT	TT	TT	TT	TT	TT	TT	TT	TT
solcap_snp_c1_512	TT	TG	TT	GG	TG	TT	GG	TT	TG	GG	TT	TT
solcap_snp_c1_5126	CC	CC	CC	CC	CC	CC	CC	CC	CC	CC	CC	CC
solcap_snp_c1_513	GG	TT	GG	TT	TT	TT	TT	TT	TT	TT	TT	TG
solcap_snp_c1_5137	GG	GG	GG	GG	GG	GG	GG	GG	GG	AG	GG	GG
solcap_snp_c1_5145	GG	GG	GG	GG	GG	GG	GG	GG	GG	GG	GG	GG
solcap_snp_c1_5150	CC	CC	CC	TC	TC	CC	TC	CC	TC	CC	CC	CC
solcap_snp_c1_516	TT	TT	TT	TT	TT	CC	TT	CC	TT	TT	TT	TT
solcap_snp_c1_5179	AA	AA	AA	AA	AA	AA	AA	AA	AA	AA	AA	AG
solcap_snp_c1_5198	CC	CC	CC	CC	CC	CC	CC	CC	CC	CC	CC	CC
solcap_snp_c1_5206	GG	GG	GG	GG	GG	GG	GG	GG	GG	GG	GG	GG
solcap_snp_c1_5209	GG	GG	GG	AA	GG	GG	AG	GG	GG	GG	GG	GG
solcap_snp_c1_5217	TT	TT	TT	TT	TT	TT	TT	TT	TT	CC	TT	TT
solcap_snp_c1_5224	TT	TT	TT	TT	TT	TT	TT	TT	TT	TT	TT	TT
solcap_snp_c1_5228	CC	CC	CC	CC	CC	CC	CC	CC	CC	CC	CC	CC
solcap_snp_c1_5254	CC	CC	CC	CC	CC	CC	CC	CC	CC	CC	CC	TT
solcap_snp_c1_526	TT	TT	TT	TT	TT	TT	TT	TT	TT	TT	TT	TT
solcap_snp_c1_5267	CC	CC	CC	CC	CC	CC	CC	CC	CC	CC	TT	CC
solcap_snp_c1_5281	CC	CC	CC	CC	CC	CC	CC	CC	CC	CC	CC	CC
solcap_snp_c1_5286	AA	AA	AA	AA	AA	AA	AA	AA	AA	AA	AA	CC
solcap_snp_c1_5287	AA	AA	AA	AA	AA	AA	AA	AA	AA	AA	AA	GG
solcap_snp_c1_5295	GG	GG	GG	GG	GG	GG	GG	GG	GG	GG	GG	GG
solcap_snp_c1_5302	CC	CC	CC	CC	CC	CC	CC	CC	CC	CC	CC	TT
solcap_snp_c1_5303	--	AG	AG	--	AG	AA	--	--	AG	--	--	AG
solcap_snp_c1_5317	CC	CC	CC	CC	CC	CC	CC	CC	CC	CC	CC	TT
solcap_snp_c1_5340	AA	AA	AA	--	AA	AA	AA	AA	AA	AA	AA	AA
solcap_snp_c1_5346	GG	GG	GG	GG	GG	GG	GG	GG	GG	GG	GG	GG
solcap_snp_c1_5365	TT	CC	TT	CC	TC	CC	CC	CC	TC	CC	TT	CC
solcap_snp_c1_5374	CC	--	CC	--	CC	TC	--	--	CC	--	TC	--
solcap_snp_c1_5388	CC	CC	CC	CC	CC	TC	CC	CC	CC	CC	CC	CC
solcap_snp_c1_5400	TT	TC	TT	TT	TC	TT	--	TT	TC	TT	TT	CC
solcap_snp_c1_5410	GG	GG	GG	GG	GG	GG	GG	GG	GG	GG	GG	GG
solcap_snp_c1_5411	TT	TT	TT	TT	TT	TT	TT	TT	TT	TT	TT	GG
solcap_snp_c1_5412	CC	TC	CC	TC	TC	TT	TC	TT	TC	TT	TT	CC
solcap_snp_c1_5446	TT	TT	TT	TC	TT	TT	TC	TT	TT	TT	TT	TT
solcap_snp_c1_5452	GG	GG	GG	GG	GG	GG	GG	GG	GG	GG	TT	GG
solcap_snp_c1_5458	AA	AA	AA	AA	AA	AA	AA	AA	AA	AA	CC	AA
solcap_snp_c1_5468	CC	CC	CC	CC	CC	CC	CC	CC	CC	CC	TT	CC
solcap_snp_c1_5477	GG	GG	GG	GG	GG	GG	GG	GG	GG	GG	GG	AG
solcap_snp_c1_5483	AA	AA	AA	AA	AG	AA	AA	AA	AG	AA	AA	AG
solcap_snp_c1_5499	AA	AA	AA	AA	AA	AA	AA	AA	AA	AA	AA	GG
solcap_snp_c1_5529	GG	GG	GG	GG	GG	GG	GG	GG	GG	GG	GG	AA
solcap_snp_c1_5546	GG	GG	GG	AG	GG	GG	GG	GG	GG	GG	GG	GG
solcap_snp_c1_5559	TT	TT	TT	TT	TT	TT	TT	TT	TT	TT	TT	CC
solcap_snp_c1_5560	TT	CC	TT	--	TC	CC	--	CC	TC	CC	TT	CC
solcap_snp_c1_5566	AA	AA	AA	GG	--	GG	GG	AG	--	AA	AA	GG
solcap_snp_c1_5567	AA	AA	AA	GG	--	GG	GG	AG	AG	AA	AA	GG
solcap_snp_c1_5578	AA	AA	AA	AA	AA	AA	AA	AA	AA	AA	AA	AG
solcap_snp_c1_5580	AA	AA	AA	AA	AA	AA	AA	AA	AA	AA	AA	AG
solcap_snp_c1_5587	CC	TT	CC	TC	TC	TT	TC	TT	TC	TT	TT	TC
solcap_snp_c1_5598	AA	AA	AA	AG	--	AA	AG	AG	AG	AA	AA	AA
solcap_snp_c1_5600	CC	AC	CC	CC	AC	AC	--	AC	AC	AC	--	AC
solcap_snp_c1_5601	AT	AT	AT	--	--	AT	AA	--	--	TT	AT	AT
solcap_snp_c1_5602	AT	AT	AT	AT	AT	AT	AT	TT	AT	AT	AA	AT
solcap_snp_c1_5653	TT	TT	TT	TC	TC	CC	TC	CC	TC	CC	TT	CC
solcap_snp_c1_5656	AA	AA	AA	AG	AG	GG	AG	AG	AG	AA	AA	GG
solcap_snp_c1_5657	AA	GG	--	AG	--	GG	--	GG	--	GG	GG	AA
solcap_snp_c1_5680	CC	CC	CC	CC	CC	CC	CC	CC	CC	CC	CC	CC
solcap_snp_c1_5707	CC	CC	CC	CC	TC	CC	CC	CC	TC	CC	CC	TT
solcap_snp_c1_5710	GG	GG	GG	GG	AG	GG	GG	GG	AG	GG	GG	AA
solcap_snp_c1_5713	GG	GG	GG	GG	GG	GG	GG	--	GG	GG	GG	AA
solcap_snp_c1_5714	GG	GG	GG	GG	GG	GG	GG	GG	GG	GG	GG	GG
solcap_snp_c1_5716	CC	CC	CC	CC	CC	CC	CC	CC	CC	CC	CC	TC
solcap_snp_c1_5723	TT	TT	TT	TT	TT	TT	TT	TT	TT	TT	TT	--
solcap_snp_c1_573	GG	GG	GG	GG	GG	GG	GG	GG	GG	GG	GG	GG
solcap_snp_c1_5732	AA	AA	AA	AA	AA	AA	AA	AA	AA	AA	AA	AA
solcap_snp_c1_5739	CC	CC	CC	CC	CC	CC	CC	CC	CC	CC	CC	CC
solcap_snp_c1_5740	GG	GG	GG	GG	GG	GG	GG	GG	GG	GG	GG	GG
solcap_snp_c1_5750	GG	GG	GG	GG	AG	GG	GG	GG	AG	GG	GG	GG
solcap_snp_c1_5751	CC	CC	CC	CC	CC	CC	CC	CC	CC	CC	CC	CC
solcap_snp_c1_5755	CC	CC	CC	CC	CC	CC	CC	CC	CC	CC	CC	CC
solcap_snp_c1_5759	GG	GG	GG	GG	GG	GG	GG	GG	GG	GG	GG	GG
solcap_snp_c1_5766	CC	CC	CC	CC	CC	CC	CC	CC	CC	CC	CC	CC
solcap_snp_c1_5774	--	TC	TT	TT	TT	CC	TT	CC	TT	TC	TT	--
solcap_snp_c1_5783	TT	TT	TT	--	--	TT	--	TT	--	TT	TT	TT
solcap_snp_c1_5784	AA	AA	AA	AA	AA	--	AA	AA	AA	AA	--	AA
solcap_snp_c1_5794	CC	CC	CC	CC	CC	CC	CC	CC	CC	CC	CC	CC
solcap_snp_c1_5796	CC	CC	CC	CC	TC	CC	CC	CC	TC	CC	--	CC
solcap_snp_c1_5797	GG	GG	AG	GG	GG	GG	GG	GG	GG	GG	AA	GG
solcap_snp_c1_5799	TT	TT	TT	TT	TT	TT	TT	TT	TT	TT	TT	TT
solcap_snp_c1_58	AA	AA	AA	AG	AG	GG	AG	GG	AG	AA	AA	GG
solcap_snp_c1_5812	TT	TT	TT	TT	TT	TT	TT	TT	TT	TT	TT	TT
solcap_snp_c1_5820	TT	TT	TT	TT	TT	TT	TT	TT	TT	TT	TA	TT
solcap_snp_c1_5836	CC	CC	CC	CC	TC	CC	CC	CC	TC	CC	CC	CC
solcap_snp_c1_5837	AA	AA	AA	AA	AA	AA	AA	AA	AA	AA	AA	AA
solcap_snp_c1_5845	CC	TC	CC	TT	TC	CC	TT	CC	TC	TT	TT	CC
solcap_snp_c1_5846	CC	CC	CC	TT	TC	CC	TT	CC	TC	CC	--	CC
solcap_snp_c1_5871	TT	TT	TT	TT	TT	TT	TT	TT	TT	TT	TT	TT
solcap_snp_c1_5881	CC	CC	--	CC	CC	CC	CC	CC	CC	CC	CC	CC
solcap_snp_c1_5895	CC	TC	CC	CC	CC	CC	CC	CC	CC	CC	TT	CC
solcap_snp_c1_590	CC	CC	CC	TC	TC	CC	TC	CC	TC	CC	CC	CC
solcap_snp_c1_5908	AA	AA	AA	AA	AA	AA	AA	AA	AA	AA	AA	AA
solcap_snp_c1_5909	CC	CC	CC	CC	CC	CC	CC	CC	CC	CC	CC	CC
solcap_snp_c1_5920	GG	GG	GG	GG	GG	--	GG	--	GG	GG	AA	GG
solcap_snp_c1_5922	TT	TT	TT	TT	TT	TT	TT	TT	TT	TT	TT	TT
solcap_snp_c1_5924	GG	GG	GG	GG	GG	GG	GG	AG	GG	GG	GG	GG
solcap_snp_c1_5931	TT	TT	TT	TT	TT	TT	TT	TT	TT	TT	TT	TT
solcap_snp_c1_5936	AG	AG	GG	AG	AG	GG	AG	GG	AG	GG	GG	AA
solcap_snp_c1_594	GG	GG	GG	GG	GG	GG	GG	GG	GG	GG	GG	AA
solcap_snp_c1_5940	TC	TC	CC	TC	TC	CC	TC	CC	TC	CC	CC	--
solcap_snp_c1_5951	CC	CC	CC	CC	--	CC	CC	CC	--	TC	CC	CC
solcap_snp_c1_5955	AA	AA	AA	AA	AA	AA	AA	AA	AA	AA	AA	AA
solcap_snp_c1_5956	CC	CC	CC	TC	TC	CC	TC	CC	TC	CC	TT	CC
solcap_snp_c1_5959	CC	AA	CC	AC	AA	AA	AC	AA	AA	AA	AA	AC
solcap_snp_c1_5964	GG	AG	GG	GG	GG	GG	GG	GG	GG	GG	GG	--
solcap_snp_c1_5965	CC	TC	CC	TT	TT	TT	TT	TT	TT	TT	TT	CC
solcap_snp_c1_5968	GG	AG	GG	AG	AG	AA	AG	AA	AG	GG	GG	AA
solcap_snp_c1_5981	CC	CC	CC	CC	CC	CC	CC	CC	CC	CC	CC	CC
solcap_snp_c1_5988	AA	--	AA	--	--	AA	--	AA	--	--	--	--
solcap_snp_c1_5994	AA	AA	AA	AA	AA	AA	AA	AA	AA	AA	--	GG
solcap_snp_c1_5995	TT	TG	TT	TG	TG	TT	GG	TT	TG	GG	GG	TT
solcap_snp_c1_5996	CC	TC	CC	TT	TC	CC	TT	CC	TC	TT	TT	CC
solcap_snp_c1_6004	TT	TT	TT	TT	TT	--	TT	TT	TT	TT	CC	TT
solcap_snp_c1_6006	TT	TT	TT	TT	TT	TT	TT	TT	TT	TT	CC	TT
solcap_snp_c1_601	CC	TT	CC	TC	TC	CC	TC	TT	TC	CC	TT	TT
solcap_snp_c1_6033	CC	TC	CC	CC	TC	CC	CC	CC	TC	CC	CC	CC
solcap_snp_c1_6036	GG	TG	GG	GG	TG	TG	GG	GG	TG	GG	GG	GG
solcap_snp_c1_6037	CC	CC	CC	CC	CC	CC	CC	CC	CC	CC	CC	CC
solcap_snp_c1_6040	TT	TT	TT	TT	TT	TT	TT	TT	TT	TT	TT	TT
solcap_snp_c1_6046	GG	GG	GG	AG	GG	GG	AG	GG	GG	GG	GG	GG
solcap_snp_c1_6048	--	--	--	--	--	GG	GG	--	--	AG	--	GG
solcap_snp_c1_6052	GG	GG	GG	GG	AG	GG	GG	GG	AG	GG	GG	AG
solcap_snp_c1_6068	CC	TT	CC	TC	TC	CC	TC	TT	TC	TT	CC	CC
solcap_snp_c1_607	GG	AA	GG	GG	GG	GG	GG	GG	GG	GG	GG	AA
solcap_snp_c1_6077	GG	GG	GG	GG	GG	GG	GG	GG	GG	GG	GG	GG
solcap_snp_c1_6083	AA	AG	AA	AA	AA	AA	AA	AA	AA	AA	AA	AG
solcap_snp_c1_6087	TT	TT	TT	TT	TT	TT	TT	TT	TT	TT	TT	TT
solcap_snp_c1_6108	TT	TT	TT	TT	TT	TT	TT	--	TT	TT	TT	TT
solcap_snp_c1_6109	AA	AA	AA	AA	AA	AA	AA	AA	AA	AA	AA	AA
solcap_snp_c1_6114	AA	CC	AA	AC	CC	CC	AC	CC	CC	CC	AA	AC
solcap_snp_c1_6123	TT	TT	TT	TT	TC	TT	TT	TT	TC	TT	TT	TC
solcap_snp_c1_6126	TT	TT	TT	TT	TT	TT	TT	TT	TT	TT	TT	TC
solcap_snp_c1_6127	AA	AA	AA	AA	AA	AA	AA	AA	AA	AA	AA	AA
solcap_snp_c1_6130	GG	GG	GG	AG	GG	GG	AG	GG	GG	GG	GG	AA
solcap_snp_c1_6131	GG	GG	GG	GG	GG	GG	GG	GG	GG	GG	GG	AA
solcap_snp_c1_6136	AA	AA	AA	AA	AA	AA	AA	AA	AA	AA	AA	GG
solcap_snp_c1_6138	TT	TT	TT	TT	TT	CC	TT	CC	TT	TT	TT	TT
solcap_snp_c1_6140	CC	CC	CC	CC	CC	CC	CC	CC	CC	CC	CC	CC
solcap_snp_c1_6142	CC	CC	CC	CC	CC	CC	CC	CC	CC	CC	CC	CC
solcap_snp_c1_6148	TT	TC	TT	TT	TC	TT	TT	TT	TC	TT	TT	CC
solcap_snp_c1_6157	GG	AG	GG	--	AG	AA	AA	AA	AG	AA	AA	AG
solcap_snp_c1_6159	--	GG	--	GG	GG	TG	GG	--	GG	GG	GG	TT
solcap_snp_c1_6166	CC	CC	CC	CC	CC	CC	CC	CC	CC	CC	CC	CC
solcap_snp_c1_6176	CC	TT	CC	TT	TC	CC	TT	--	TC	TT	CC	TT
solcap_snp_c1_6183	CC	CC	CC	--	CC	CC	--	CC	CC	CC	CC	CC
solcap_snp_c1_6188	--	TT	--	TT	TT	TT	TT	TT	TT	TT	TT	CC
solcap_snp_c1_6192	GG	GG	GG	AA	AG	AA	AA	AA	AG	GG	AA	GG
solcap_snp_c1_6193	CC	CC	CC	--	CC	--	--	--	CC	CC	--	CC
solcap_snp_c1_6196	GG	GG	GG	GG	GG	GG	GG	GG	GG	GG	GG	GG
solcap_snp_c1_6207	CC	CC	CC	CC	CC	TT	CC	CC	CC	CC	CC	CC
solcap_snp_c1_6228	GG	TG	GG	GG	GG	GG	GG	GG	GG	TT	TT	GG
solcap_snp_c1_6238	AA	AA	AA	AA	AA	AA	AA	AA	AA	AA	AA	AA
solcap_snp_c1_6240	CC	CC	CC	CC	CC	CC	CC	CC	CC	CC	CC	CC
solcap_snp_c1_6244	GG	GG	GG	GG	AG	GG	GG	GG	AG	GG	GG	AG
solcap_snp_c1_6252	AA	AA	AA	AA	AA	AA	AA	AA	AA	AA	AA	AA
solcap_snp_c1_6262	GG	GG	GG	GG	GG	GG	GG	GG	GG	GG	GG	GG
solcap_snp_c1_6294	AA	AA	AA	AA	AA	AA	AA	AA	AA	AA	AA	GG
solcap_snp_c1_6298	TT	TT	TT	TT	TT	TT	TT	TT	TT	TT	TT	TT
solcap_snp_c1_6308	AA	AA	AA	AA	AA	AA	AA	AA	AA	GG	AA	AA
solcap_snp_c1_6318	AG	GG	AG	GG	AG	AG	GG	AG	AG	GG	--	AG
solcap_snp_c1_6332	AA	AA	AA	AA	AA	AA	AA	AA	AA	AA	AA	AA
solcap_snp_c1_6334	CC	CC	CC	CC	CC	CC	CC	CC	CC	CC	TT	CC
solcap_snp_c1_6346	AA	GG	AA	AG	AG	AA	AG	AA	AG	GG	AA	AA
solcap_snp_c1_6348	GG	GG	GG	GG	GG	GG	GG	GG	GG	GG	GG	GG
solcap_snp_c1_6349	GG	GG	GG	GG	GG	GG	GG	GG	GG	GG	GG	GG
solcap_snp_c1_6352	TT	TT	TT	TT	TT	TT	TT	TT	TT	TT	TT	TT
solcap_snp_c1_6355	CC	TC	CC	TC	CC	CC	TC	CC	CC	CC	CC	CC
solcap_snp_c1_6358	CC	--	CC	CC	CC	CC	--	CC	CC	CC	CC	CC
solcap_snp_c1_636	CC	CC	CC	CC	CC	CC	CC	CC	CC	CC	CC	CC
solcap_snp_c1_6385	CC	CC	CC	CC	CC	CC	CC	CC	CC	CC	CC	CC
solcap_snp_c1_6390	GG	GG	GG	GG	GG	GG	GG	GG	GG	GG	GG	GG
solcap_snp_c1_6398	GG	GG	GG	GG	GG	GG	GG	GG	GG	GG	GG	GG
solcap_snp_c1_6405	GG	GG	GG	GG	GG	GG	GG	GG	GG	GG	GG	GG
solcap_snp_c1_641	AA	CC	AA	AC	AC	AA	AC	AA	AC	AC	AA	CC
solcap_snp_c1_6411	GG	GG	GG	GG	GG	GG	GG	GG	GG	GG	GG	GG
solcap_snp_c1_6425	AA	AA	AA	AA	AA	AA	AA	AA	AA	AA	AA	--
solcap_snp_c1_6462	TT	TT	TT	TT	TT	GG	TT	GG	TT	--	GG	TT
solcap_snp_c1_6465	CC	CC	CC	CC	CC	CC	CC	CC	CC	CC	CC	TC
solcap_snp_c1_6476	CC	TC	CC	CC	CC	CC	CC	CC	CC	TC	CC	CC
solcap_snp_c1_6485	TT	TT	TT	TT	TT	TT	TT	--	TT	TT	--	TT
solcap_snp_c1_6501	--	GG	--	--	--	--	--	--	--	--	--	GG
solcap_snp_c1_6518	AA	GG	AA	AG	AG	AA	AG	GG	AG	GG	AA	GG
solcap_snp_c1_6521	TT	TT	TT	TT	TT	TT	TT	TT	TT	TT	--	TT
solcap_snp_c1_6523	CC	TC	CC	CC	CC	CC	CC	CC	CC	--	CC	CC
solcap_snp_c1_6546	--	TC	--	CC	CC	CC	CC	CC	CC	CC	CC	CC
solcap_snp_c1_6556	CC	CC	CC	CC	CC	CC	CC	CC	CC	CC	CC	TT
solcap_snp_c1_6571	AA	AA	AA	AA	AA	AA	AA	AA	AA	AA	AA	AA
solcap_snp_c1_6585	--	GG	--	GG	AG	--	GG	--	AG	--	GG	AA
solcap_snp_c1_6632	TT	TT	TT	TT	TT	TT	TT	TT	TT	TT	TT	TT
solcap_snp_c1_6635	AA	AA	AA	AA	AA	CC	AA	AC	AA	CC	--	AA
solcap_snp_c1_6643	GG	AG	GG	GG	AG	GG	GG	GG	AG	AA	AA	GG
solcap_snp_c1_6646	CC	TC	CC	TC	--	CC	CC	--	--	CC	TT	TT
solcap_snp_c1_6651	--	TC	--	CC	CC	--	CC	CC	CC	--	TT	CC
solcap_snp_c1_6668	CC	CC	CC	CC	CC	CC	CC	CC	CC	CC	CC	CC
solcap_snp_c1_6674	CC	CC	CC	CC	CC	CC	CC	CC	CC	CC	CC	AA
solcap_snp_c1_6704	AA	AA	AA	AA	AG	AA	AA	AG	AG	AA	AA	GG
solcap_snp_c1_6711	GG	GG	GG	GG	--	GG	GG	GG	--	GG	GG	GG
solcap_snp_c1_6748	AA	AA	AA	AG	AA	AA	AG	AG	AA	AG	AA	GG
solcap_snp_c1_6749	AA	AA	AA	AG	AG	GG	AG	GG	AG	AG	AA	AG
solcap_snp_c1_6758	TT	TT	TT	TT	TT	TT	TT	TT	TT	TT	TT	TC
solcap_snp_c1_6787	GG	GG	GG	GG	GG	GG	GG	GG	GG	GG	TT	GG
solcap_snp_c1_6795	AA	AA	AA	AA	AA	AA	AA	AA	AA	AA	AA	AA
solcap_snp_c1_6808	--	GG	--	GG	GG	GG	GG	GG	GG	GG	AG	GG
solcap_snp_c1_6815	AA	AA	AA	AA	AA	AA	AA	AA	AA	AA	AA	AA
solcap_snp_c1_6816	CC	CC	CC	CC	CC	CC	CC	CC	CC	CC	CC	CC
solcap_snp_c1_6825	CC	CC	CC	TC	TC	TT	TC	TT	TC	TT	TT	CC
solcap_snp_c1_683	AA	AA	AA	AA	AA	AA	AA	AA	AA	AA	AA	AA
solcap_snp_c1_6841	AA	CC	AA	CC	AC	AA	CC	AA	AC	AC	AA	CC
solcap_snp_c1_6851	CC	AA	CC	AA	AC	AA	AA	AC	AC	AA	CC	AA
solcap_snp_c1_6853	TT	TT	TT	TG	TT	TT	TT	TT	TT	TT	TT	TT
solcap_snp_c1_6864	TT	TT	TT	TT	TT	TT	TT	TT	TT	TT	TT	CC
solcap_snp_c1_6869	GG	GG	GG	GG	GG	GG	GG	GG	GG	GG	GG	GG
solcap_snp_c1_6875	AA	AA	AA	AA	AA	AA	AA	AA	AA	AA	AA	GG
solcap_snp_c1_6890	GG	AG	GG	GG	GG	GG	GG	AA	GG	AA	GG	GG
solcap_snp_c1_6898	CC	CC	CC	CC	CC	CC	CC	CC	CC	CC	TT	CC
solcap_snp_c1_6900	CC	AC	CC	AC	AC	CC	AC	CC	AC	CC	AA	AC
solcap_snp_c1_6901	CC	TC	CC	CC	CC	CC	CC	CC	CC	CC	CC	TC
solcap_snp_c1_6902	AA	--	--	--	--	--	AA	AA	--	--	AA	AG
solcap_snp_c1_6905	TT	TT	TT	TT	TT	TT	TT	TT	TT	TT	TT	TT
solcap_snp_c1_691	CG	CG	CG	--	--	CG	--	CG	--	CG	CG	CG
solcap_snp_c1_6936	TT	TT	TT	TT	TT	TT	TT	TT	TT	TT	TT	TC
solcap_snp_c1_6937	AA	AA	--	AA	AA	AA	AA	AA	AA	--	--	GG
solcap_snp_c1_6945	--	--	--	--	--	--	--	--	--	--	--	GG
solcap_snp_c1_6964	GG	GG	GG	GG	GG	GG	GG	GG	GG	GG	GG	AA
solcap_snp_c1_6967	AA	AA	AA	AC	AC	AA	AC	AA	AC	AA	AA	AA
solcap_snp_c1_6970	CC	CC	CC	CC	CC	CC	CC	CC	CC	CC	CC	TT
solcap_snp_c1_6992	CC	CC	CC	CC	CC	CC	CC	CC	CC	CC	CC	TC
solcap_snp_c1_6994	AA	GG	AA	AG	AG	AA	AG	AA	AG	AA	AA	GG
solcap_snp_c1_6997	GG	GG	GG	GG	GG	GG	GG	GG	GG	GG	GG	AA
solcap_snp_c1_7	GG	GG	GG	GG	GG	GG	GG	GG	GG	GG	GG	AG
solcap_snp_c1_7004	AG	AG	AG	AG	AG	AG	AG	AG	AG	AG	AG	AG
solcap_snp_c1_7005	TT	TT	TT	TT	TT	TT	TT	TT	TT	TT	TT	TT
solcap_snp_c1_7029	AA	AG	AA	GG	AG	AA	GG	AG	AG	AA	AA	AA
solcap_snp_c1_7031	GG	GG	GG	GG	GG	GG	GG	GG	GG	GG	GG	GG
solcap_snp_c1_7040	GG	GG	GG	GG	AG	GG	GG	GG	AG	GG	AA	AG
solcap_snp_c1_7041	GG	GG	GG	GG	AG	GG	GG	GG	AG	AG	GG	AG
solcap_snp_c1_7044	CC	AA	CC	AC	AC	CC	AC	CC	AC	AC	CC	AC
solcap_snp_c1_7076	GG	TG	GG	TG	GG	GG	TG	GG	GG	GG	GG	GG
solcap_snp_c1_7077	AA	AA	AA	AA	AA	GG	AA	GG	AA	AA	GG	AA
solcap_snp_c1_7078	CC	CC	CC	CC	CC	CC	CC	CC	CC	CC	CC	CC
solcap_snp_c1_7082	CC	CC	CC	TC	TC	CC	TC	CC	TC	CC	CC	--
solcap_snp_c1_7096	TT	TT	TT	TT	TT	TT	TT	TT	TT	TT	TT	TT
solcap_snp_c1_711	GG	GG	GG	GG	GG	GG	GG	GG	GG	GG	GG	GG
solcap_snp_c1_7111	TT	--	--	--	--	--	TT	--	--	--	--	--
solcap_snp_c1_7112	AA	AG	AA	AG	AG	AA	AG	AA	AG	AA	AA	AG
solcap_snp_c1_7115	CC	CC	CC	CC	CC	CC	CC	CC	CC	CC	CC	CC
solcap_snp_c1_7132	TT	TT	TT	TT	TT	TT	TT	TT	TT	TC	TT	TT
solcap_snp_c1_7133	GG	GG	GG	GG	GG	GG	GG	GG	GG	GG	GG	GG
solcap_snp_c1_7136	GG	GG	GG	GG	GG	GG	GG	GG	GG	GG	GG	GG
solcap_snp_c1_7139	TT	TT	TT	TT	TT	TT	TT	TT	TT	TT	TT	CC
solcap_snp_c1_7142	GG	GG	GG	GG	GG	GG	GG	GG	GG	GG	GG	GG
solcap_snp_c1_7143	TT	TT	TT	TT	TT	TT	TT	TT	TT	TT	TT	TT
solcap_snp_c1_7144	CC	CC	CC	CC	CC	CC	CC	CC	CC	CC	CC	TT
solcap_snp_c1_7148	CC	CC	CC	CC	CC	CC	CC	CC	CC	CC	CC	TT
solcap_snp_c1_7150	AA	AA	AA	AG	--	AA	AG	AA	--	AA	AA	GG
solcap_snp_c1_7165	CC	TT	CC	TT	TT	CC	TT	CC	TT	TT	TT	TT
solcap_snp_c1_7187	AA	AG	AA	AG	AG	AA	AG	AA	AG	AA	GG	GG
solcap_snp_c1_7189	GG	AG	GG	AA	AA	AA	AA	AA	AA	GG	GG	AA
solcap_snp_c1_7190	TT	TT	TT	TT	TT	TT	TT	CC	TT	TT	TT	TT
solcap_snp_c1_7192	AA	AA	AA	AA	AA	AA	AA	AA	AA	AA	AA	GG
solcap_snp_c1_7227	GG	AG	GG	AG	--	AA	AG	AG	--	AA	AA	GG
solcap_snp_c1_7267	CC	CC	CC	CC	CC	CC	CC	TC	CC	CC	TT	CC
solcap_snp_c1_7268	CC	CC	CC	CC	CC	CC	CC	CC	CC	CC	CC	CC
solcap_snp_c1_728	CC	CC	--	CC	CC	CC	--	CC	CC	CC	CC	--
solcap_snp_c1_7281	AA	AA	AA	AA	AA	AA	AA	AA	AA	AA	AA	GG
solcap_snp_c1_730	TT	TT	TT	TA	TT	TT	TT	TT	TT	AA	TT	TT
solcap_snp_c1_7325	GG	GG	GG	GG	GG	GG	GG	GG	GG	GG	GG	GG
solcap_snp_c1_7341	AA	AA	AA	AA	AA	AA	AA	AA	AA	AA	AA	CC
solcap_snp_c1_7342	GG	GG	GG	GG	GG	GG	GG	GG	GG	GG	GG	GG
solcap_snp_c1_7346	CC	CC	CC	CC	CC	CC	CC	CC	CC	CC	CC	TT
solcap_snp_c1_737	AA	AA	AA	AA	AA	AA	AA	AA	AA	AA	AA	AA
solcap_snp_c1_7372	TT	TC	TT	TC	TC	TC	TC	CC	TC	CC	TT	TT
solcap_snp_c1_7381	TT	TT	TT	TT	TT	TT	TT	TT	TT	TT	TT	CC
solcap_snp_c1_7382	CC	CC	CC	CC	CC	CC	CC	CC	CC	TC	CC	CC
solcap_snp_c1_7399	CC	CC	CC	CC	CC	TT	TC	CC	CC	CC	TT	CC
solcap_snp_c1_7400	GG	GG	GG	GG	GG	GG	GG	GG	GG	GG	GG	AA
solcap_snp_c1_7404	TT	TT	TT	TT	TT	TT	TT	TT	TT	TT	TT	TT
solcap_snp_c1_7405	TT	TT	TT	TT	TC	TT	TT	--	TC	TT	TT	TC
solcap_snp_c1_7407	CC	AC	CC	CC	CC	AA	CC	AA	CC	CC	CC	AA
solcap_snp_c1_7412	CC	CC	--	CC	CC	CC	CC	CC	CC	CC	CC	CC
solcap_snp_c1_7430	AA	--	--	--	--	AA	AA	--	--	--	AA	CC
solcap_snp_c1_7442	AA	AA	AA	AA	AA	AA	AA	AA	AA	AA	AA	AA
solcap_snp_c1_7469	AA	AG	AA	AG	AG	AA	AG	AA	AG	GG	AA	GG
solcap_snp_c1_7485	GG	AG	GG	GG	GG	GG	GG	GG	GG	GG	GG	--
solcap_snp_c1_7489	GG	GG	GG	GG	GG	GG	GG	GG	GG	GG	GG	GG
solcap_snp_c1_7495	TT	TT	TT	CC	TC	TT	CC	CC	TC	CC	CC	TT
solcap_snp_c1_7514	--	AG	--	AA	GG	GG	AA	AA	GG	AA	GG	AG
solcap_snp_c1_7515	--	TT	--	TT	TT	TT	TT	TT	TT	TT	TT	TT
solcap_snp_c1_7516	--	CC	--	CC	CC	CC	CC	CC	CC	CC	CC	CC
solcap_snp_c1_7517	--	GG	--	GG	GG	GG	GG	GG	GG	GG	GG	--
solcap_snp_c1_7520	--	CC	--	CC	CC	CC	CC	CC	CC	CC	CC	CC
solcap_snp_c1_7521	--	CC	--	CC	CC	CC	CC	CC	CC	CC	CC	CC
solcap_snp_c1_7530	GG	GG	GG	GG	GG	GG	GG	GG	GG	GG	GG	AG
solcap_snp_c1_7562	CC	TC	CC	--	TC	CC	--	CC	TC	--	TT	--
solcap_snp_c1_7567	AA	TT	AA	TA	TA	AA	TA	AA	TA	AA	AA	TT
solcap_snp_c1_7568	CC	CC	CC	CC	CC	CC	CC	CC	CC	CC	CC	CC
solcap_snp_c1_7569	AA	GG	AA	AA	AG	AA	AA	AA	AG	AA	AA	GG
solcap_snp_c1_7570	TT	TT	TT	TT	TT	TT	TT	TT	TT	TT	TT	TT
solcap_snp_c1_7571	CC	CC	CC	CC	TC	CC	CC	CC	TC	CC	CC	CC
solcap_snp_c1_7574	AA	AA	AA	AA	AA	AA	AA	AA	AA	AA	AA	AA
solcap_snp_c1_758	--	--	--	GG	GG	GG	GG	GG	GG	GG	--	GG
solcap_snp_c1_7621	TT	CC	TT	TC	TC	TT	TC	TT	TC	TT	TT	CC
solcap_snp_c1_7622	TT	AA	TT	TA	TA	TT	TA	TT	TA	TT	TT	AA
solcap_snp_c1_7624	AA	AA	AA	AA	AA	AA	AA	AA	AA	AA	AA	AA
solcap_snp_c1_7632	GG	--	GG	GG	GG	GG	GG	--	GG	GG	GG	GG
solcap_snp_c1_7656	GG	GG	GG	GG	GG	GG	GG	GG	GG	--	GG	GG
solcap_snp_c1_7658	AA	AG	AA	AA	AA	AA	AA	AA	AA	AA	AA	GG
solcap_snp_c1_7666	CC	CC	CC	CC	CC	CC	CC	CC	CC	CC	CC	TC
solcap_snp_c1_7678	TT	CC	TT	TC	CC	TT	TC	CC	CC	CC	CC	CC
solcap_snp_c1_7679	GG	GG	GG	GG	GG	GG	GG	GG	GG	GG	GG	GG
solcap_snp_c1_7680	TT	CC	TT	CC	CC	TT	CC	TT	CC	TC	TT	CC
solcap_snp_c1_7681	AA	AA	AA	AA	AT	AA	AA	AA	AT	AA	AA	AA
solcap_snp_c1_7682	AA	AA	AA	AA	AA	AA	AA	AA	AA	AA	AA	AA
solcap_snp_c1_7688	--	AA	--	GG	AG	GG	GG	GG	AG	AG	GG	GG
solcap_snp_c1_7695	AA	AA	AA	AA	AA	AA	AA	AA	AA	AA	--	CC
solcap_snp_c1_7700	GG	GG	GG	GG	GG	GG	GG	GG	GG	GG	GG	GG
solcap_snp_c1_7704	AA	AA	AA	AG	AG	AA	AG	AA	AG	AA	AA	AA
solcap_snp_c1_7707	--	--	--	--	--	--	--	--	--	--	--	AG
solcap_snp_c1_7722	GG	GG	GG	GG	GG	AG	GG	GG	GG	GG	GG	GG
solcap_snp_c1_7739	GG	GG	GG	AG	GG	GG	AG	GG	GG	GG	GG	GG
solcap_snp_c1_7740	GG	GG	GG	GG	GG	GG	GG	GG	GG	GG	GG	AG
solcap_snp_c1_7744	--	TT	--	--	CC	CC	--	CC	CC	CC	CC	CC
solcap_snp_c1_7746	--	--	--	--	--	TT	--	--	--	CC	CC	TT
solcap_snp_c1_7754	CC	CC	CC	CC	CC	CC	CC	CC	CC	TC	TT	TT
solcap_snp_c1_7765	GG	GG	GG	GG	GG	GG	GG	GG	GG	GG	GG	GG
solcap_snp_c1_7766	TT	TT	TT	TT	TT	TT	TT	TT	TT	TT	TT	TT
solcap_snp_c1_7770	TT	TT	TT	TT	TT	TT	TT	TT	TT	TT	TT	TT
solcap_snp_c1_7776	CC	--	CC	CC	CC	CC	CC	CC	CC	--	CC	CC
solcap_snp_c1_7777	GG	--	GG	GG	GG	GG	GG	GG	GG	--	GG	GG
solcap_snp_c1_7793	AA	AA	AA	AA	AA	AA	AA	AA	AA	AA	AA	GG
solcap_snp_c1_7794	TT	TT	TT	TT	TC	TT	TT	TT	TC	TT	TT	CC
solcap_snp_c1_7801	TT	CC	TT	TC	TC	CC	TC	CC	TC	CC	CC	TT
solcap_snp_c1_7803	TT	TT	TT	TT	TT	TT	TT	TT	TT	TT	TT	CC
solcap_snp_c1_7805	AC	AA	CC	AA	AA	AA	AA	AA	AA	AA	AA	AA
solcap_snp_c1_7829	--	--	--	--	--	--	CC	--	--	--	--	TC
solcap_snp_c1_7834	GG	GG	GG	GG	GG	GG	GG	GG	GG	GG	AA	GG
solcap_snp_c1_7848	AA	AA	AA	AA	AA	AA	AA	AA	AA	AA	AA	AG
solcap_snp_c1_7867	CC	CC	CC	CC	CC	CC	CC	CC	CC	CC	CC	AC
solcap_snp_c1_7868	CC	CC	CC	CC	CC	CC	CC	CC	CC	CC	CC	CC
solcap_snp_c1_7869	CC	TC	CC	CC	CC	CC	TC	CC	CC	TT	CC	CC
solcap_snp_c1_7870	TT	CC	TT	CC	CC	CC	CC	CC	CC	CC	TT	TC
solcap_snp_c1_7871	TT	TT	TT	TT	TT	TT	TT	TT	TT	TT	TT	TC
solcap_snp_c1_7872	CC	TC	CC	TC	TC	--	TC	--	TC	--	--	TC
solcap_snp_c1_7873	CC	CC	CC	CC	CC	CC	CC	CC	CC	CC	AA	AA
solcap_snp_c1_7874	TT	TC	TT	TC	TC	TT	TC	TT	TC	CC	TT	TT
solcap_snp_c1_7876	CC	CC	CC	CC	CC	CC	CC	CC	CC	CC	TT	CC
solcap_snp_c1_7882	TT	TT	TT	TT	TT	TT	TT	TT	TT	TT	TT	TT
solcap_snp_c1_7912	CC	TC	CC	TC	TC	CC	TC	CC	TC	CC	CC	CC
solcap_snp_c1_7915	--	GG	GG	GG	GG	GG	GG	GG	GG	GG	GG	GG
solcap_snp_c1_7935	CC	TT	TC	CC	CC	CC	--	CC	CC	--	--	TT
solcap_snp_c1_7947	CC	CC	CC	CC	CC	CC	CC	CC	CC	CC	CC	CC
solcap_snp_c1_7948	GG	GG	GG	GG	GG	GG	GG	GG	GG	GG	GG	GG
solcap_snp_c1_7957	--	--	--	--	--	GG	--	--	--	--	--	TT
solcap_snp_c1_7963	GG	GG	GG	GG	GG	GG	GG	GG	GG	GG	GG	GG
solcap_snp_c1_7964	AA	AA	AA	AG	AG	AA	AG	AA	AG	AA	AA	AG
solcap_snp_c1_7973	AA	AA	AA	AA	AA	AA	AA	AA	AA	AA	AA	GG
solcap_snp_c1_7980	CC	CC	CC	CC	TC	CC	CC	CC	TC	CC	CC	CC
solcap_snp_c1_7989	AA	AA	AA	AG	AA	AA	AA	AA	AA	AA	AG	AA
solcap_snp_c1_7990	CC	AA	CC	AC	AC	CC	AC	CC	AC	CC	CC	CC
solcap_snp_c1_7991	AA	AA	AA	AA	AA	GG	AA	GG	AA	AA	GG	AA
solcap_snp_c1_7992	TT	TT	TT	TT	TT	TT	TT	TT	TT	TT	TT	TT
solcap_snp_c1_7993	CC	CC	CC	CC	CC	CC	CC	CC	CC	CC	CC	CC
solcap_snp_c1_7994	GG	TT	GG	GG	TG	GG	GG	GG	TG	GG	TT	GG
solcap_snp_c1_7999	--	GG	--	--	--	--	--	GG	--	GG	GG	GG
solcap_snp_c1_8	CC	CC	CC	CC	CC	CC	CC	CC	CC	CC	CC	CC
solcap_snp_c1_8002	CC	CC	CC	CC	CC	CC	CC	CC	CC	CC	CC	CC
solcap_snp_c1_8004	CC	CC	CC	CC	CC	CC	CC	CC	CC	CC	CC	CC
solcap_snp_c1_8013	TT	TT	TT	TT	TT	TT	TT	TT	TT	TT	TT	TT
solcap_snp_c1_8018	CC	CC	CC	CC	CC	CC	CC	CC	CC	CC	CC	CC
solcap_snp_c1_8019	GG	GG	--	AG	AG	GG	AG	GG	AG	GG	GG	GG
solcap_snp_c1_8020	CC	CC	CC	CC	CC	CC	CC	CC	CC	CC	CC	TT
solcap_snp_c1_8021	GG	AG	GG	GG	GG	AA	GG	GG	GG	GG	GG	GG
solcap_snp_c1_8036	GG	AG	GG	GG	GG	GG	GG	GG	GG	GG	AA	AG
solcap_snp_c1_805	CC	CC	CC	CC	TC	TC	CC	CC	TC	CC	CC	CC
solcap_snp_c1_8058	GG	GG	GG	GG	GG	GG	GG	GG	GG	GG	GG	GG
solcap_snp_c1_8059	TT	TT	TT	TT	TT	TT	TT	TC	TT	TT	--	TT
solcap_snp_c1_8069	TT	TT	--	TT	TT	TT	TT	TT	TT	TT	TT	TC
solcap_snp_c1_8084	CC	CC	--	CC	CC	TT	CC	TT	CC	CC	TT	CC
solcap_snp_c1_8091	AA	AG	AA	AG	AG	AA	AG	AA	AG	GG	AA	AA
solcap_snp_c1_8113	TT	CC	--	CC	TC	CC	CC	CC	TC	CC	CC	CC
solcap_snp_c1_8118	GG	GG	GG	GG	GG	GG	GG	GG	GG	GG	GG	AA
solcap_snp_c1_812	AA	GG	AA	AA	AA	AA	AA	AA	AA	AG	AA	AA
solcap_snp_c1_8125	GG	GG	GG	GG	GG	GG	GG	GG	GG	GG	GG	GG
solcap_snp_c1_8127	AA	AA	AA	AA	AA	AA	AA	AA	AA	AA	AA	--
solcap_snp_c1_8128	GG	GG	GG	GG	GG	GG	GG	GG	GG	GG	GG	GG
solcap_snp_c1_8129	TT	TT	TT	TT	TT	TT	TT	TT	TT	TT	TT	TT
solcap_snp_c1_8131	CC	CC	CC	CC	CC	CC	CC	CC	CC	CC	CC	CC
solcap_snp_c1_8132	GG	AG	GG	GG	GG	GG	GG	GG	GG	GG	GG	GG
solcap_snp_c1_8133	TT	TT	TT	TT	TT	TT	TT	TT	TT	TT	TT	TT
solcap_snp_c1_8136	GG	GG	GG	GG	GG	GG	GG	GG	GG	GG	GG	GG
solcap_snp_c1_8140	GG	AG	GG	AA	AA	AG	AG	AA	AA	AA	GG	AA
solcap_snp_c1_8144	AA	AG	AA	AG	AA	AA	AA	AA	AA	AA	--	AA
solcap_snp_c1_8150	GG	GG	GG	GG	GG	GG	GG	GG	GG	AG	GG	AA
solcap_snp_c1_816	AA	AA	AA	AA	AA	AA	AA	AA	AA	AA	AA	GG
solcap_snp_c1_8164	--	TT	--	TT	TT	TT	TT	TT	TT	TT	TT	TG
solcap_snp_c1_8173	AA	AA	AA	AA	AA	AA	AA	AA	AA	AA	AA	AA
solcap_snp_c1_8186	GG	GG	GG	GG	AG	GG	GG	GG	AG	GG	GG	AA
solcap_snp_c1_819	GG	GG	GG	GG	GG	CC	GG	CC	GG	GG	GG	GG
solcap_snp_c1_8194	CC	TC	CC	CC	TC	CC	CC	CC	TC	CC	CC	CC
solcap_snp_c1_8203	TT	TT	TT	TT	TT	TC	TT	TT	TT	TT	TT	TT
solcap_snp_c1_821	AA	AA	AA	AA	AA	AA	AA	AA	AA	AA	AA	GG
solcap_snp_c1_8210	TT	TT	TT	TT	TT	TT	TT	TT	TT	TT	TT	GG
solcap_snp_c1_8212	AA	AA	AA	AA	AA	AA	AA	AA	AA	AA	AA	AA
solcap_snp_c1_8215	--	AG	--	GG	AG	GG	GG	GG	AG	AA	GG	GG
solcap_snp_c1_822	TT	TT	TT	TT	TT	CC	TT	CC	TT	TT	TT	TT
solcap_snp_c1_823	GG	AA	GG	AG	AG	AA	AG	AA	AG	AA	GG	GG
solcap_snp_c1_8235	CC	CC	CC	CC	CC	CC	CC	CC	CC	CC	CC	CC
solcap_snp_c1_8237	GG	GG	GG	GG	GG	GG	GG	GG	GG	GG	GG	AA
solcap_snp_c1_8255	--	GG	GG	GG	GG	GG	GG	GG	GG	GG	GG	AA
solcap_snp_c1_8282	GG	GG	GG	GG	GG	GG	GG	GG	GG	GG	GG	AA
solcap_snp_c1_8291	AA	AA	AA	AA	AA	AA	AA	AA	AA	AA	AA	AA
solcap_snp_c1_8293	GG	GG	GG	TG	TG	TG	TT	GG	TG	TT	GG	TT
solcap_snp_c1_8297	CC	CC	CC	TC	TC	CC	TC	CC	TC	CC	TT	TT
solcap_snp_c1_8300	AG	--	--	AG	GG	AG	AG	GG	GG	--	GG	GG
solcap_snp_c1_8316	GG	AA	GG	AG	AG	AA	AG	AA	AG	AA	--	GG
solcap_snp_c1_8319	TT	TT	TT	TT	TT	TT	TT	TT	TT	TT	TT	TC
solcap_snp_c1_8323	GG	TT	GG	TG	TG	TT	TG	TT	TG	TT	TT	TT
solcap_snp_c1_8328	TT	TT	TT	TT	TT	TT	TT	TT	TT	TT	TT	TT
solcap_snp_c1_8330	TT	TT	TT	TT	TC	TT	TT	TT	TC	TT	TT	CC
solcap_snp_c1_8334	CC	CC	CC	CC	CC	CC	CC	CC	CC	CC	CC	CC
solcap_snp_c1_8335	CC	CC	CC	CC	CC	CC	CC	CC	CC	CC	CC	CC
solcap_snp_c1_8337	CC	CC	CC	CC	CC	CC	CC	CC	CC	CC	CC	TC
solcap_snp_c1_8341	CC	CC	CC	CC	CC	CC	CC	CC	CC	CC	CC	CC
solcap_snp_c1_8344	CC	AC	CC	CC	CC	CC	CC	CC	CC	AA	CC	CC
solcap_snp_c1_8346	GG	GG	GG	GG	GG	GG	GG	GG	GG	GG	GG	TG
solcap_snp_c1_8347	GG	GG	GG	GG	GG	GG	GG	GG	GG	GG	GG	GG
solcap_snp_c1_8348	--	TT	--	TC	TT	TT	TC	TT	TT	TT	TT	TT
solcap_snp_c1_8353	AA	CC	AA	AC	AC	AA	AC	CC	AC	CC	CC	AA
solcap_snp_c1_8354	AA	AA	AA	AA	AA	AA	AA	AA	AA	GG	AA	AA
solcap_snp_c1_8358	--	CC	--	CC	CC	CC	CC	CC	CC	CC	--	TT
solcap_snp_c1_836	AA	AA	AA	AG	AG	GG	AG	GG	AG	AA	AA	GG
solcap_snp_c1_8362	GG	GG	GG	GG	GG	TT	GG	TT	GG	GG	--	GG
solcap_snp_c1_8367	GG	GG	GG	GG	GG	GG	GG	GG	GG	GG	GG	GG
solcap_snp_c1_8368	TT	TT	TT	TT	TT	TT	TT	TT	TT	TT	TT	TT
solcap_snp_c1_838	GG	GG	GG	GG	GG	GG	GG	GG	GG	GG	GG	GG
solcap_snp_c1_8380	TT	TT	TT	TG	TG	TT	TG	TT	TG	TT	TT	GG
solcap_snp_c1_8390	GG	GG	GG	AG	GG	GG	GG	GG	GG	GG	GG	AA
solcap_snp_c1_8404	--	--	GG	--	--	GG	--	GG	--	--	GG	GG
solcap_snp_c1_8405	--	--	--	TT	TT	--	TT	TT	TT	--	TT	TT
solcap_snp_c1_8415	TT	TT	TT	TT	TT	TT	TT	TT	TT	TT	TT	TC
solcap_snp_c1_8427	TC	TC	TC	TC	TC	--	TC	TC	TC	TC	TC	TC
solcap_snp_c1_8437	--	--	--	GG	TG	--	--	GG	TG	--	TT	TT
solcap_snp_c1_8490	CC	CC	CC	CC	CC	CC	CC	CC	CC	CC	CC	CC
solcap_snp_c1_8508	TT	TT	TT	TT	TT	TT	TT	TT	TT	TT	TT	TT
solcap_snp_c1_8516	GG	GG	GG	GG	GG	GG	GG	GG	GG	GG	GG	GG
solcap_snp_c1_8518	TT	TC	TC	TC	TC	TT	TC	TT	TC	CC	CC	CC
solcap_snp_c1_8522	CC	CC	CC	CC	CC	TC	CC	CC	CC	CC	CC	CC
solcap_snp_c1_8534	--	CC	CC	CC	CC	CC	CC	CC	CC	CC	CC	TT
solcap_snp_c1_8535	CC	CC	CC	CC	CC	CC	CC	CC	CC	CC	CC	CC
solcap_snp_c1_8541	CC	CC	CC	CC	CC	CC	CC	CC	CC	CC	CC	TT
solcap_snp_c1_8549	CC	AA	CC	AC	AC	AA	AC	AA	AC	AA	AA	AA
solcap_snp_c1_8560	GG	GG	GG	AG	AG	GG	GG	GG	AG	GG	GG	GG
solcap_snp_c1_8566	AA	AG	AA	GG	GG	GG	GG	GG	GG	GG	GG	GG
solcap_snp_c1_8570	CC	TC	--	TC	TC	CC	--	CC	TC	CC	TC	TC
solcap_snp_c1_8572	TC	--	TT	TC	TC	TC	TC	TC	TC	--	CC	TC
solcap_snp_c1_8573	CC	CC	CC	CC	CC	CC	CC	CC	CC	CC	CC	TC
solcap_snp_c1_8574	AA	GG	AA	GG	GG	GG	GG	GG	GG	GG	GG	GG
solcap_snp_c1_8575	CC	CC	CC	CC	CC	CC	CC	CC	CC	CC	CC	CC
solcap_snp_c1_8581	GG	GG	GG	GG	GG	GG	GG	GG	GG	--	GG	GG
solcap_snp_c1_859	--	--	--	--	--	--	--	--	--	--	--	GG
solcap_snp_c1_8592	AG	AG	AG	AG	AG	AG	AG	AG	AG	AG	AG	AG
solcap_snp_c1_8593	CC	CC	CC	CC	CC	CC	CC	CC	CC	CC	CC	CC
solcap_snp_c1_8594	TT	TC	TT	CC	TC	TT	CC	TT	TC	CC	TT	CC
solcap_snp_c1_8599	CC	CC	CC	CC	CC	CC	CC	CC	CC	CC	CC	CC
solcap_snp_c1_8601	TT	TT	TT	TT	TT	TT	TT	TT	TT	TT	TT	AT
solcap_snp_c1_8603	AA	AA	AA	AA	AA	AA	AA	AA	AA	AA	AA	AA
solcap_snp_c1_8606	TT	TT	TT	TT	TT	TT	TT	TT	TT	TT	TT	TT
solcap_snp_c1_8619	GG	GG	GG	GG	GG	GG	GG	GG	GG	GG	GG	GG
solcap_snp_c1_8631	AA	AA	AA	AG	AG	AA	AG	AA	AG	AG	AA	AA
solcap_snp_c1_8632	GG	TT	GG	TT	TT	TT	TT	TT	TT	TT	TT	TT
solcap_snp_c1_8635	CC	CC	CC	CC	CC	CC	CC	CC	CC	CC	CC	CC
solcap_snp_c1_8641	TT	TT	TT	TT	TT	TT	TT	TT	TT	TT	TT	TC
solcap_snp_c1_8642	TT	--	TT	TT	TT	TT	TT	TT	TT	TT	TT	TT
solcap_snp_c1_8646	TC	CC	CC	CC	CC	TC	CC	CC	CC	CC	CC	TC
solcap_snp_c1_8659	GG	GG	GG	GG	GG	GG	GG	GG	GG	GG	GG	AG
solcap_snp_c1_8674	CC	CC	CC	CC	CC	CC	CC	CC	CC	CC	CC	TT
solcap_snp_c1_8679	AA	AA	AA	AA	AA	--	AA	AA	AA	AA	AA	AA
solcap_snp_c1_868	TT	TT	TT	TT	TT	TT	TT	TT	TT	TT	TT	TT
solcap_snp_c1_8681	AA	AA	AA	AA	AA	AA	AA	AA	AA	AA	GG	AA
solcap_snp_c1_8686	AA	AA	AA	AA	AA	AA	AA	AA	AA	AA	AA	AG
solcap_snp_c1_8701	CC	CC	CC	CC	CC	CC	CC	CC	CC	CC	CC	CC
solcap_snp_c1_8707	--	TC	--	CC	CC	CC	CC	CC	CC	TC	CC	TT
solcap_snp_c1_8708	TT	TT	TC	TT	TT	TT	TT	TT	TT	TT	TT	CC
solcap_snp_c1_8709	AA	GG	AA	GG	AG	GG	GG	GG	AG	GG	GG	GG
solcap_snp_c1_8713	GG	GG	GG	GG	GG	GG	GG	GG	GG	GG	GG	GG
solcap_snp_c1_8723	CC	CC	CC	CC	CC	CC	CC	CC	CC	TC	TT	CC
solcap_snp_c1_8754	CC	CC	CC	CC	CC	CC	CC	TC	CC	CC	CC	CC
solcap_snp_c1_8759	GG	GG	GG	TG	TG	TT	TG	TT	TG	TT	TT	TT
solcap_snp_c1_8760	CC	CC	CC	CG	CG	GG	--	GG	CG	GG	GG	CC
solcap_snp_c1_8761	TT	TT	TT	TT	TT	TT	TT	TT	TT	TT	TT	TT
solcap_snp_c1_8763	--	TT	CC	CC	CC	CC	CC	CC	CC	CC	CC	TC
solcap_snp_c1_8764	--	GG	GG	GG	GG	TT	GG	TG	GG	GG	GG	TT
solcap_snp_c1_8765	AA	AA	AA	AG	AA	AA	AG	AA	AA	AA	AA	GG
solcap_snp_c1_8766	TT	--	TT	TT	TT	TC	TT	TT	TT	TT	TC	TT
solcap_snp_c1_8769	CC	CC	CC	CC	CC	CC	CC	CC	CC	CC	CC	CC
solcap_snp_c1_880	AA	AA	AA	AA	AA	AA	AA	AA	AA	AA	AA	AA
solcap_snp_c1_8819	GG	GG	GG	GG	GG	GG	GG	GG	GG	GG	GG	GG
solcap_snp_c1_8829	GG	GG	GG	GG	GG	GG	GG	GG	GG	GG	GG	GG
solcap_snp_c1_8830	AA	AA	AA	AA	AA	AA	AA	AA	AA	AA	AA	AA
solcap_snp_c1_8834	CC	CC	CC	CC	CC	CC	CC	CC	CC	CC	CC	CC
solcap_snp_c1_8838	CC	CC	CC	CC	CC	CC	CC	CC	CC	CC	CC	CC
solcap_snp_c1_8854	GG	GG	GG	GG	GG	GG	GG	GG	GG	GG	GG	GG
solcap_snp_c1_8861	AG	AG	AG	AG	AG	AG	AG	AG	AG	AG	GG	AG
solcap_snp_c1_8867	--	AA	--	AA	AA	AA	AA	AA	AA	AA	--	AA
solcap_snp_c1_8883	GG	GG	GG	GG	GG	GG	GG	GG	GG	GG	GG	GG
solcap_snp_c1_890	GG	GG	GG	GG	GG	GG	GG	GG	GG	GG	GG	GG
solcap_snp_c1_8908	AA	AG	AA	AG	AG	AA	AG	AA	AG	AA	AA	GG
solcap_snp_c1_8913	AA	GG	--	AA	AA	AA	AA	AA	AA	AA	AA	GG
solcap_snp_c1_8914	TT	TT	TT	TT	TT	TT	TT	TT	TT	TT	TT	TT
solcap_snp_c1_8944	CC	CC	CC	AC	AC	CC	AC	AA	AC	CC	CC	CC
solcap_snp_c1_8968	AA	AA	AA	AA	AA	AA	AA	AA	AA	AA	AA	AA
solcap_snp_c1_8969	GG	GG	GG	GG	GG	GG	GG	AA	GG	GG	AA	GG
solcap_snp_c1_8970	AA	AA	AA	AA	AA	AA	AA	AA	AA	AA	AA	GG
solcap_snp_c1_8972	CC	CC	CC	CC	CC	CC	CC	CC	CC	CC	CC	CC
solcap_snp_c1_8974	GG	AA	GG	AA	AA	AA	AA	AA	AA	AA	AA	AA
solcap_snp_c1_898	GG	AG	GG	GG	GG	GG	GG	GG	GG	GG	GG	AA
solcap_snp_c1_8982	AA	AA	AA	AA	AA	AA	AA	AA	AA	AA	AA	AA
solcap_snp_c1_8997	GG	AG	GG	AG	AG	AA	AG	AA	AG	--	AA	GG
solcap_snp_c1_8998	GG	TG	GG	TG	TG	GG	TG	GG	TG	TT	GG	GG
solcap_snp_c1_8999	CC	CC	CC	CC	CC	CC	CC	CC	CC	CC	CC	CC
solcap_snp_c1_9	GG	GG	GG	GG	GG	GG	GG	GG	GG	GG	GG	GG
solcap_snp_c1_9014	CC	CC	CC	CC	CC	CC	CC	CC	CC	CC	CC	AC
solcap_snp_c1_9025	AA	AA	AA	AA	AA	AA	AA	--	AA	AA	AA	AG
solcap_snp_c1_9027	GG	GG	GG	AG	AG	GG	AG	GG	AG	GG	GG	AG
solcap_snp_c1_9056	CC	CC	CC	CC	CC	CC	CC	CC	CC	CC	CC	TC
solcap_snp_c1_9058	GG	GG	GG	AA	AA	AA	AA	AA	AA	AG	AA	AA
solcap_snp_c1_9059	GG	GG	GG	AG	GG	GG	AG	GG	GG	GG	GG	GG
solcap_snp_c1_9060	GG	AA	GG	AG	AG	AA	AG	AA	AG	AG	AG	AA
solcap_snp_c1_9075	CC	--	CC	TC	TC	TT	TC	CC	TC	CC	TC	--
solcap_snp_c1_9083	GG	GG	GG	GG	GG	GG	GG	GG	GG	GG	GG	GG
solcap_snp_c1_9084	TT	TT	TT	TT	TT	TT	TT	TT	TT	TT	TT	TC
solcap_snp_c1_9103	AA	AA	AA	AA	AA	AA	AA	AA	AA	AA	AA	AC
solcap_snp_c1_9111	TT	TT	TT	TT	TT	TT	TT	TT	TT	TT	TT	TT
solcap_snp_c1_9120	AA	AA	AA	AA	AA	AA	AA	AA	AA	AA	AA	AC
solcap_snp_c1_9129	CC	CC	CC	TC	TC	CC	TC	CC	TC	TT	CC	CC
solcap_snp_c1_914	AA	AA	AA	AA	AA	AA	AA	AA	AA	AA	AA	AA
solcap_snp_c1_9141	AA	GG	AA	GG	AG	GG	GG	GG	AG	GG	GG	GG
solcap_snp_c1_9144	GG	GG	GG	GG	GG	GG	GG	GG	GG	GG	AA	GG
[truncated: 6,305 more rows]
